# Supplementary material for: Characterization of the Probiotic Yeast Saccharomyces boulardii in the Healthy Mucosal Immune System
Source: PLoS One. 2016 Apr 11;11(4):e0153351. doi: 10.1371/journal.pone.0153351 (PMC4827847; doi:10.1371/journal.pone.0153351)
Supplement: S3 Table — (XLSX) [file pone.0153351.s007.xlsx]

## Sheet: deseq_output_named.txt
	baseMean	log2FoldChange	lfcSE	stat	pvalue	padj
ENSMUSG00000095335	744.637	1.04852	0.0967372	10.8389	2.25e-27	4.33e-23	Igkv3-5
ENSMUSG00000087642	812.516	-0.891081	0.096945	-9.19161	3.87e-20	3.72e-16	Ighe
ENSMUSG00000027513	3059.2	-0.823503	0.0954581	-8.62685	6.31e-18	4.04e-14	Pck1
ENSMUSG00000031957	69.5454	0.381596	0.0645216	5.91423	3.33e-09	1.6e-05	Ctrb1
ENSMUSG00000046008	60.1203	0.34058	0.0611995	5.56508	2.62e-08	0.000100814	Pnlip
ENSMUSG00000031431	5607.09	0.476838	0.0885919	5.3824	7.35e-08	0.000235645	Tsc22d3
ENSMUSG00000023031	125.298	0.386466	0.0846442	4.56577	4.98e-06	0.0122907	Cela1
ENSMUSG00000076583	479.671	0.44172	0.0968647	4.56017	5.11e-06	0.0122907	Igkv8-24
ENSMUSG00000102364	123.588	-0.39094	0.0864515	-4.52207	6.12e-06	0.0130891	Ighv8-5
ENSMUSG00000029882	37.0178	0.24398	0.0544944	4.47716	7.56e-06	0.0145517	2210010C04Rik
ENSMUSG00000002265	898.02	-0.420445	0.0946008	-4.44441	8.81e-06	0.0154127	Peg3
ENSMUSG00000049241	516.232	-0.421679	0.0958996	-4.39709	1.1e-05	0.0175878	Hcar1
ENSMUSG00000045382	4632.37	0.396168	0.0926896	4.27414	1.92e-05	0.0283939	Cxcr4
ENSMUSG00000095889	135.247	0.335256	0.0789688	4.24542	2.18e-05	0.0299798	Ighv1-58
ENSMUSG00000076672	649.44	0.391876	0.0959578	4.08383	4.43e-05	0.0568118	Ighv3-6
ENSMUSG00000058579	28.3897	0.19332	0.048616	3.97647	6.99e-05	0.0840977	Cela2a
ENSMUSG00000094797	1098.64	0.380253	0.0961997	3.95275	7.73e-05	0.087425	Igkv6-15
ENSMUSG00000096464	165.258	0.352459	0.090092	3.91221	9.15e-05	0.0977396	Ighv2-2
ENSMUSG00000009633	708.263	0.366928	0.0945688	3.88001	0.000104452	0.105754	G0s2
ENSMUSG00000029314	901.619	-0.36724	0.0960536	-3.82328	0.000131686	0.118442	Agpat9
ENSMUSG00000054446	22.3861	0.181103	0.0474335	3.81805	0.000134512	0.118442	Cpa1
ENSMUSG00000022840	911.213	-0.358628	0.0940736	-3.81221	0.000137729	0.118442	Adcy5
ENSMUSG00000019997	289.358	0.367089	0.0965546	3.80187	0.000143606	0.118442	Ctgf
ENSMUSG00000026922	3892.89	0.350777	0.0924363	3.79479	0.000147767	0.118442	Agpat2
ENSMUSG00000096459	592.597	0.364503	0.0971622	3.75149	0.000175789	0.135266	Ighv9-3
ENSMUSG00000092021	167.931	-0.30553	0.0825988	-3.69897	0.000216475	0.160166	Gbp11
ENSMUSG00000027656	118.13	0.318038	0.0869191	3.65901	0.000253188	0.178453	Wisp2
ENSMUSG00000028976	66.4397	0.258922	0.0710652	3.64344	0.00026902	0.178453	Slc2a5
ENSMUSG00000087259	513.446	-0.350851	0.0961591	-3.64865	0.000263622	0.178453	2610035D17Rik
ENSMUSG00000022040	1700.77	-0.337503	0.093279	-3.61821	0.000296647	0.19022	Ephx2
ENSMUSG00000103939	45.1636	-0.205729	0.057728	-3.56377	0.000365561	0.2131	Ighv3-4
ENSMUSG00000033849	697.362	-0.347266	0.097252	-3.57079	0.000355912	0.2131	B3galt2
ENSMUSG00000011463	24.5713	0.170412	0.0476324	3.57766	0.000346689	0.2131	Cpb1
ENSMUSG00000039956	965.097	0.342142	0.0972445	3.51836	0.000434218	0.245678	Mrap
ENSMUSG00000076552	100.922	0.296258	0.0844968	3.50614	0.000454649	0.249888	Igkv4-61
ENSMUSG00000076569	1134.44	0.330904	0.0953074	3.47196	0.000516672	0.271091	Igkv5-39
ENSMUSG00000061356	324.455	-0.331652	0.0955906	-3.46951	0.00052141	0.271091	Nuggc
ENSMUSG00000096594	386.452	-0.328742	0.0952843	-3.45012	0.000560343	0.276393	Igkv8-19
ENSMUSG00000036585	790.79	-0.332802	0.0963703	-3.45337	0.000553639	0.276393	Fgf1
ENSMUSG00000029368	92.3461	-0.282978	0.0832108	-3.40073	0.000672055	0.313704	Alb
ENSMUSG00000057465	14.2696	-0.140149	0.041204	-3.40135	0.000670543	0.313704	Saa2
ENSMUSG00000094652	113.461	-0.284986	0.0839293	-3.39555	0.000684908	0.313704	Ighv1-42
ENSMUSG00000054422	103.833	-0.27276	0.0806376	-3.38254	0.000718178	0.321293	Fabp1
ENSMUSG00000026818	23.9919	0.150873	0.04491	3.35945	0.000780978	0.341447	Cel
ENSMUSG00000020926	964.265	0.304701	0.0921244	3.3075	0.000941341	0.400563	Adam11
ENSMUSG00000032135	1605.48	-0.292046	0.0884283	-3.30263	0.000957837	0.400563	Mcam
ENSMUSG00000098021	66.6459	-0.24443	0.0744958	-3.28112	0.00103397	0.4232	Gm9522
ENSMUSG00000021091	2212.59	0.295094	0.0902499	3.26974	0.00107646	0.431414	Serpina3n
ENSMUSG00000020893	1755.42	0.29152	0.0902852	3.22888	0.00124277	0.487902	Per1
ENSMUSG00000012428	2593.19	-0.289233	0.0898194	-3.22016	0.0012812	0.492927	Steap4
ENSMUSG00000036395	1258.07	-0.300186	0.0938983	-3.19692	0.00138902	0.523932	Glb1l2
ENSMUSG00000040405	457.333	-0.307532	0.0970817	-3.16776	0.00153616	0.5581	Havcr1
ENSMUSG00000058207	24.4968	-0.163729	0.0517083	-3.1664	0.00154341	0.5581	Serpina3k
ENSMUSG00000054364	1831.92	0.283178	0.0895552	3.16205	0.00156664	0.5581	Rhob
ENSMUSG00000076538	162.54	-0.289713	0.0922865	-3.13928	0.00169361	0.592364	Igkv13-84
ENSMUSG00000023078	4476.96	-0.265306	0.0846565	-3.13391	0.00172495	0.59255	Cxcl13
ENSMUSG00000053113	1752.51	0.275782	0.0885684	3.11378	0.00184709	0.623377	Socs3
ENSMUSG00000025912	789.879	-0.299449	0.0969794	-3.08776	0.00201671	0.668887	Mybl1
ENSMUSG00000025792	2616.98	0.295016	0.0958691	3.07729	0.00208895	0.681104	Slc25a10
ENSMUSG00000025934	450.66	0.287211	0.0944796	3.03993	0.00236636	0.758694	Gsta3
ENSMUSG00000037798	13.6404	-0.121286	0.040065	-3.02724	0.00246798	0.778305	Mat1a
ENSMUSG00000055737	3331.53	-0.273896	0.091031	-3.00883	0.00262259	0.813722	Ghr
ENSMUSG00000054013	468.585	0.283179	0.0945137	2.99617	0.00273394	0.834806	Tmem179
ENSMUSG00000076680	191.849	-0.267511	0.089574	-2.98648	0.00282212	0.848266	Ighv6-6
ENSMUSG00000028307	14.5339	-0.124856	0.0420968	-2.96591	0.00301787	0.89315	Aldob
ENSMUSG00000024225	15.0498	0.11683	0.0397262	2.94088	0.00327278	0.953915	Clps
ENSMUSG00000028180	3431.47	0.0174265	0.085734	0.203263	0.83893	0.999537	Zranb2
ENSMUSG00000028182	17.7703	0.0111681	0.0462618	0.241411	0.809237	0.999537	Lrriq3
ENSMUSG00000028184	553.023	-0.104892	0.0965828	-1.08603	0.277464	0.999537	Adgrl2
ENSMUSG00000028187	1272.36	0.00263868	0.0908081	0.0290578	0.976819	0.999537	Rpf1
ENSMUSG00000028189	401.31	-0.0214353	0.0972151	-0.220494	0.825486	0.999537	Ctbs
ENSMUSG00000028188	144.563	0.0539384	0.0893171	0.603898	0.545912	0.999537	Spata1
ENSMUSG00000035429	7.50862	0.0187912	0.0319818	0.587559	0.556828	0.999537	Ptprh
ENSMUSG00000020755	1618.41	-0.0738706	0.0889104	-0.830843	0.406062	0.999537	Sap30bp
ENSMUSG00000020752	1807.03	-0.071035	0.0874172	-0.812597	0.416449	0.999537	Recql5
ENSMUSG00000020758	474.443	0.0496658	0.0965426	0.514444	0.606941	0.999537	Itgb4
ENSMUSG00000069833	7155.54	-0.0712368	0.0829923	-0.858355	0.390696	0.999537	Ahnak
ENSMUSG00000069830	55.1867	0.0285476	0.0722318	0.395222	0.692679	0.999537	Nlrp1a
ENSMUSG00000028238	300.53	0.130808	0.0971215	1.34685	0.178027	0.999537	Atp6v0d2
ENSMUSG00000033862	669.479	0.0532342	0.0967215	0.550387	0.582054	0.999537	Cdk10
ENSMUSG00000033863	773.743	0.0494772	0.0969341	0.510422	0.609756	0.999537	Klf9
ENSMUSG00000069835	75.3314	-0.0685531	0.078652	-0.8716	0.383427	0.999537	Sat2
ENSMUSG00000028233	1310.2	0.050479	0.0906796	0.556675	0.57775	0.999537	Tgs1
ENSMUSG00000028232	929.489	0.015004	0.0965502	0.155401	0.876506	0.999537	Tmem68
ENSMUSG00000028234	7368.1	-0.0315481	0.087925	-0.358807	0.719739	0.999537	Rps20
ENSMUSG00000044534	379.085	0.0541288	0.0972058	0.556847	0.577632	0.999537	Ackr2
ENSMUSG00000044533	3005.33	0.0595958	0.0874802	0.681249	0.495714	0.999537	Rps2
ENSMUSG00000027405	3017.03	0.106958	0.0848368	1.26075	0.207397	0.999537	Nop56
ENSMUSG00000027404	3864.14	0.0132798	0.0865876	0.153368	0.878108	0.999537	Snrpb
ENSMUSG00000027406	5044.17	0.0663663	0.0822429	0.806955	0.419693	0.999537	Idh3b
ENSMUSG00000027408	2478.15	0.230747	0.0929233	2.48319	0.013021	0.999537	Cpxm1
ENSMUSG00000078350	214.719	0.0962812	0.0948681	1.0149	0.310155	0.999537	Smim1
ENSMUSG00000018209	9219.92	-0.0484019	0.0822596	-0.588404	0.556261	0.999537	Stk4
ENSMUSG00000044288	87.1372	-0.0994211	0.0801931	-1.23977	0.21506	0.999537	Cnr1
ENSMUSG00000006958	74.5665	0.0793257	0.0754723	1.05106	0.293233	0.999537	Chrd
ENSMUSG00000087574	45.8551	0.0428367	0.0680037	0.629918	0.528748	0.999537	C030037D09Rik
ENSMUSG00000087578	29.8481	-0.0451677	0.0550952	-0.819812	0.412323	0.999537	Ccdc142os
ENSMUSG00000058569	3666.81	-0.00703732	0.0841958	-0.0835828	0.933388	0.999537	Tmed9
ENSMUSG00000021583	3431.47	-0.0345079	0.0832076	-0.414721	0.678346	0.999537	Erap1
ENSMUSG00000021587	12.9581	-0.0110564	0.0405394	-0.272732	0.78506	0.999537	Pcsk1
ENSMUSG00000021585	2718.84	-0.042183	0.0895337	-0.471141	0.63754	0.999537	Cast
ENSMUSG00000021589	250.548	-0.0436834	0.0964616	-0.452858	0.650651	0.999537	Rhobtb3
ENSMUSG00000079808	11.0168	0.016091	0.0369059	0.436001	0.662836	0.999537	AC168977.1
ENSMUSG00000097309	89.4614	0.0176284	0.0782413	0.225308	0.82174	0.999537	Gm17249
ENSMUSG00000030889	64.4714	-0.0310327	0.0705132	-0.440098	0.659866	0.999537	Vwa3a
ENSMUSG00000030888	929.102	-0.0195365	0.0923187	-0.21162	0.832404	0.999537	Rrp8
ENSMUSG00000086196	15.2982	-0.00662878	0.0420421	-0.15767	0.874717	0.999537	Gm13571
ENSMUSG00000030881	1606.8	0.0424399	0.0889566	0.477086	0.633301	0.999537	Arfip2
ENSMUSG00000026753	2429.82	-0.0603158	0.0850619	-0.709081	0.478274	0.999537	Ppp6c
ENSMUSG00000026750	1357.32	-0.0383971	0.0905451	-0.424066	0.671518	0.999537	Psmb7
ENSMUSG00000030882	319.067	-0.0268434	0.0969924	-0.276758	0.781966	0.999537	Dnhd1
ENSMUSG00000030884	5213.16	-0.0230812	0.0840053	-0.274758	0.783502	0.999537	Uqcrc2
ENSMUSG00000026754	1635.98	0.0895479	0.0930247	0.962626	0.335735	0.999537	Golga1
ENSMUSG00000026755	5465.25	-0.0233304	0.0857526	-0.272066	0.785571	0.999537	Arpc5l
ENSMUSG00000007338	1220.4	-0.00228603	0.0910651	-0.0251032	0.979973	0.999537	Mrpl49
ENSMUSG00000059213	6.08858	0.00736671	0.0290519	0.253571	0.799827	0.999537	Ddn
ENSMUSG00000003824	189.157	0.0277416	0.0943185	0.294126	0.768661	0.999537	Syce2
ENSMUSG00000081643	223.346	-0.0291643	0.0951214	-0.306601	0.759147	0.999537	Gm11605
ENSMUSG00000081640	17.3815	0.0166728	0.0462119	0.360791	0.718256	0.999537	Rplp0-ps1
ENSMUSG00000081648	10.3179	-0.0320158	0.0365127	-0.876841	0.380573	0.999537	Gm13423
ENSMUSG00000004446	1297.13	-0.088139	0.0909102	-0.969517	0.332287	0.999537	Bid
ENSMUSG00000085558	37.73	-0.0520397	0.0625416	-0.832082	0.405363	0.999537	4930412C18Rik
ENSMUSG00000047168	10.5248	0.0188787	0.0355778	0.530633	0.595673	0.999537	Gm6684
ENSMUSG00000089417	168.284	0.0108636	0.0240602	0.451517	0.651617	0.999537	Gm22009
ENSMUSG00000085887	1700.06	0.119739	0.092033	1.30104	0.193243	0.999537	Arhgap27os3
ENSMUSG00000085881	9.47847	0.0145515	0.035779	0.406706	0.684224	0.999537	Gm15912
ENSMUSG00000085882	316.133	0.0182763	0.09686	0.188688	0.850337	0.999537	2610507I01Rik
ENSMUSG00000029919	764.805	0.0576294	0.0948799	0.607393	0.54359	0.999537	Hpgds
ENSMUSG00000029918	137.126	-0.0803155	0.0897013	-0.895366	0.370591	0.999537	Mrps33
ENSMUSG00000029915	179.77	0.0466234	0.0935183	0.498548	0.618098	0.999537	Clec5a
ENSMUSG00000029916	148.428	-0.00824588	0.0917249	-0.0898979	0.928368	0.999537	Agk
ENSMUSG00000029911	865.957	0.0607208	0.0934189	0.649984	0.515703	0.999537	Ssbp1
ENSMUSG00000029910	867.496	-0.0876515	0.0946833	-0.925734	0.354584	0.999537	Mad2l1
ENSMUSG00000029913	91.0218	0.04399	0.0821426	0.535532	0.592282	0.999537	Prdm5
ENSMUSG00000027215	5114.61	0.00165975	0.0822115	0.0201887	0.983893	0.999537	Cd82
ENSMUSG00000084686	15.0556	-0.0191139	0.0422957	-0.451912	0.651332	0.999537	Gm22027
ENSMUSG00000006179	58.565	-0.077505	0.0720995	-1.07497	0.282387	0.999537	Prss16
ENSMUSG00000095105	630.807	0.0700896	0.0964651	0.72658	0.467483	0.999537	Edaradd
ENSMUSG00000026848	2897.2	0.0418535	0.0874478	0.478611	0.632216	0.999537	Tor1b
ENSMUSG00000043263	6181.44	-0.00860825	0.0865757	-0.0994303	0.920797	0.999537	Pyhin1
ENSMUSG00000043262	209.706	-0.00965045	0.095275	-0.10129	0.91932	0.999537	Uevld
ENSMUSG00000026842	3424.5	0.000870614	0.0852188	0.0102162	0.991849	0.999537	Abl1
ENSMUSG00000035278	1339.64	0.0302293	0.0932117	0.324308	0.745705	0.999537	Plekhj1
ENSMUSG00000034437	587.092	-0.0729323	0.0972038	-0.750303	0.453072	0.999537	Gm9761
ENSMUSG00000034430	753.822	0.0351431	0.0940217	0.373777	0.70857	0.999537	Zxdc
ENSMUSG00000034432	1749.18	-0.0539593	0.0873285	-0.617889	0.536648	0.999537	Cops8
ENSMUSG00000034438	1563.27	0.0314381	0.0970757	0.323851	0.746051	0.999537	Gbp8
ENSMUSG00000083482	59.8296	0.0145387	0.0727752	0.199775	0.841656	0.999537	Gm14706
ENSMUSG00000102912	17.3002	-0.0387895	0.0468329	-0.828253	0.407527	0.999537	Gm20731
ENSMUSG00000068129	536.591	0.126473	0.0961076	1.31595	0.188192	0.999537	Cst7
ENSMUSG00000053914	13.198	-0.0105073	0.0403091	-0.260668	0.794349	0.999537	Kdm4d
ENSMUSG00000017721	2419.55	0.067522	0.0862227	0.783111	0.433562	0.999537	Pigt
ENSMUSG00000017720	8.51501	-0.00796457	0.0338292	-0.235435	0.813871	0.999537	Trp53tg5
ENSMUSG00000017724	21.8289	-0.0151198	0.0505362	-0.299187	0.764797	0.999537	Etv4
ENSMUSG00000009356	42.1302	-0.0491676	0.0660708	-0.744165	0.456777	0.999537	Lpo
ENSMUSG00000009350	6.66557	-0.00532288	0.0303987	-0.175102	0.860999	0.999537	Mpo
ENSMUSG00000015474	595.801	0.00836518	0.0956754	0.0874329	0.930327	0.999537	Ppt2
ENSMUSG00000015476	270.835	0.0927166	0.0967015	0.958791	0.337664	0.999537	Prrt1
ENSMUSG00000078816	85.5809	-0.0366092	0.0821197	-0.445803	0.65574	0.999537	Prkcg
ENSMUSG00000078817	7.31106	-0.00485121	0.0305813	-0.158633	0.873958	0.999537	Nlrp12
ENSMUSG00000078815	11.2081	-0.030085	0.0384967	-0.781498	0.43451	0.999537	Cacng6
ENSMUSG00000078812	6908.35	-0.0457449	0.0845923	-0.54077	0.588666	0.999537	Eif5a
ENSMUSG00000015478	391.725	0.0824968	0.0972554	0.848249	0.396299	0.999537	Rnf5
ENSMUSG00000099759	12.0703	0.0320954	0.0392991	0.816696	0.414102	0.999537	1700030C10Rik
ENSMUSG00000048787	551.012	0.138695	0.0964297	1.4383	0.150348	0.999537	Dcun1d3
ENSMUSG00000099757	4024.9	0.109528	0.0911756	1.20128	0.229642	0.999537	BE692007
ENSMUSG00000050295	48.3223	0.0428761	0.0687525	0.623629	0.532871	0.999537	Foxc1
ENSMUSG00000093507	20.8025	0.0626425	0.0503972	1.24297	0.213877	0.999537	Gm20627
ENSMUSG00000093505	15.405	0.0182013	0.0440968	0.412758	0.679784	0.999537	Gm20691
ENSMUSG00000050299	8655.16	0.0647061	0.0837906	0.772236	0.439975	0.999537	Gm9843
ENSMUSG00000097619	9.04733	-0.00140926	0.0349372	-0.0403369	0.967825	0.999537	4833422M21Rik
ENSMUSG00000097617	77.2954	-0.0425934	0.0795237	-0.535607	0.59223	0.999537	Gm10687
ENSMUSG00000097613	8.98183	-0.00455341	0.032946	-0.138208	0.890076	0.999537	Gm17597
ENSMUSG00000041130	2593.02	0.114594	0.0854596	1.34091	0.179949	0.999537	Zfp598
ENSMUSG00000041133	4676.44	-0.143065	0.0896949	-1.59502	0.110707	0.999537	Smc1a
ENSMUSG00000041132	2234.33	0.0142516	0.094911	0.150157	0.88064	0.999537	N4bp2l1
ENSMUSG00000041135	716.483	-0.0464913	0.0947984	-0.490423	0.623834	0.999537	Ripk2
ENSMUSG00000041134	385.497	-0.0852928	0.0967015	-0.882021	0.377765	0.999537	Cyyr1
ENSMUSG00000016921	14290.4	0.0665011	0.0887645	0.749186	0.453745	0.999537	Srsf6
ENSMUSG00000014402	806.718	-0.0154098	0.0948441	-0.162475	0.870932	0.999537	Tsg101
ENSMUSG00000058603	14.2971	0.014218	0.0430757	0.330071	0.741347	0.999537	Rpl28-ps1
ENSMUSG00000058607	33.358	0.011255	0.0588461	0.191262	0.84832	0.999537	Rpl31-ps20
ENSMUSG00000055401	681.294	-0.0187163	0.0948616	-0.197301	0.843592	0.999537	Fbxo6
ENSMUSG00000100235	53.315	-0.0312702	0.0716748	-0.436278	0.662635	0.999537	Gm28557
ENSMUSG00000050439	7.15798	0.0135145	0.0308173	0.438536	0.660998	0.999537	Enthd1
ENSMUSG00000103368	5.98159	-0.00329306	0.0289597	-0.113712	0.909466	0.999537	Gm36927
ENSMUSG00000040771	1257.68	-0.0264234	0.0912066	-0.28971	0.772038	0.999537	Oard1
ENSMUSG00000040774	2483.65	-0.0550342	0.0885014	-0.621846	0.534043	0.999537	Cept1
ENSMUSG00000094993	43.1238	-0.00745834	0.0649273	-0.114872	0.908546	0.999537	Igkv4-73
ENSMUSG00000056174	50.4983	-0.0381832	0.0655205	-0.582768	0.56005	0.999537	Col8a2
ENSMUSG00000105804	6.64208	0.0176489	0.0298648	0.590961	0.554547	0.999537	RP23-173N16.4
ENSMUSG00000105802	13.846	0.00421991	0.0403323	0.104629	0.91667	0.999537	RP24-210N1.3
ENSMUSG00000057802	11.5202	-0.0233459	0.0392088	-0.595425	0.551559	0.999537	Gm10030
ENSMUSG00000012126	795.32	0.0500009	0.0964916	0.518189	0.604327	0.999537	Ubxn11
ENSMUSG00000012123	153.368	0.0174362	0.09195	0.189627	0.849602	0.999537	Aim1l
ENSMUSG00000025269	370.861	0.0451242	0.0971067	0.464687	0.642156	0.999537	Apex2
ENSMUSG00000025268	606.383	-0.138878	0.0964262	-1.44025	0.149796	0.999537	Maged2
ENSMUSG00000025266	1324.58	-0.0611662	0.0930295	-0.657493	0.510864	0.999537	Gnl3l
ENSMUSG00000025265	76.738	-0.0101738	0.0778392	-0.130703	0.89601	0.999537	Fgd1
ENSMUSG00000025264	588.469	-0.0796953	0.0959021	-0.831007	0.40597	0.999537	Tsr2
ENSMUSG00000025262	305.556	-0.0289705	0.09681	-0.299251	0.764748	0.999537	Fam120c
ENSMUSG00000025261	11207.6	-0.10027	0.0787884	-1.27264	0.203145	0.999537	Huwe1
ENSMUSG00000025260	1373.76	-0.0294965	0.0917074	-0.321637	0.747728	0.999537	Hsd17b10
ENSMUSG00000060131	780.216	0.0422907	0.0954176	0.443217	0.657609	0.999537	Atp8b4
ENSMUSG00000047205	136.161	0.0547861	0.088207	0.621108	0.534528	0.999537	Dusp18
ENSMUSG00000002486	858.269	0.0633993	0.0959046	0.661066	0.50857	0.999537	Tchp
ENSMUSG00000067780	306.151	-0.14715	0.0967959	-1.52021	0.128459	0.999537	Pi15
ENSMUSG00000097971	2666.99	0.0173931	0.0245977	0.707103	0.479502	0.999537	Gm26917
ENSMUSG00000067786	876.79	-0.0232972	0.0340889	-0.683424	0.494339	0.999537	Nnat
ENSMUSG00000067787	1146.38	-0.00414377	0.0910726	-0.0454996	0.963709	0.999537	Blcap
ENSMUSG00000097974	183.382	-0.0212271	0.0939156	-0.226023	0.821183	0.999537	Gm10605
ENSMUSG00000106094	85.7918	-0.0911705	0.0805705	-1.13156	0.257819	0.999537	RP23-301O12.1
ENSMUSG00000053279	753.533	0.119228	0.0971805	1.22687	0.219871	0.999537	Aldh1a1
ENSMUSG00000068324	10.1918	-0.00880637	0.0371846	-0.236828	0.81279	0.999537	Gm10029
ENSMUSG00000068329	1427.86	0.0843712	0.0904358	0.93294	0.350851	0.999537	Htra2
ENSMUSG00000068328	4610.35	0.0624627	0.0848372	0.736265	0.461569	0.999537	Aup1
ENSMUSG00000106387	50.3218	0.0349364	0.028061	1.24502	0.213126	0.999537	Igkv4-73
ENSMUSG00000106383	118.086	-0.0548175	0.0826119	-0.663555	0.506975	0.999537	RP23-231L15.4
ENSMUSG00000064493	42.4157	0.0364463	0.0643172	0.566665	0.570942	0.999537	Snora28
ENSMUSG00000063442	10.476	0.00853865	0.0363403	0.234964	0.814237	0.999537	Gm7117
ENSMUSG00000076940	746.309	-0.0665057	0.0677344	-0.981859	0.32617	0.999537	Iglv2
ENSMUSG00000070522	35.4188	0.0440921	0.0622141	0.708715	0.478501	0.999537	Gm6505
ENSMUSG00000066438	9.22336	-0.00416798	0.0355273	-0.117318	0.906608	0.999537	Plekhd1
ENSMUSG00000100975	117.207	-0.0731513	0.0875679	-0.835366	0.403512	0.999537	Gm28875
ENSMUSG00000092470	36.0865	0.0295889	0.0619706	0.477467	0.63303	0.999537	Gm20518
ENSMUSG00000019935	6.74466	0.0165017	0.0306709	0.538023	0.590561	0.999537	Slc17a8
ENSMUSG00000107596	304.526	-0.0431465	0.097142	-0.444159	0.656928	0.999537	RP23-325H23.3
ENSMUSG00000020349	6289.79	-0.0288697	0.082651	-0.349296	0.726867	0.999537	Ppp2ca
ENSMUSG00000103779	26.9301	-0.0291187	0.0560998	-0.519052	0.603725	0.999537	Gm36931
ENSMUSG00000064145	1676.4	0.00208175	0.0889813	0.0233954	0.981335	0.999537	Arih2
ENSMUSG00000020346	4511.57	-0.0161809	0.0827235	-0.195603	0.844921	0.999537	Mgat1
ENSMUSG00000064147	102.41	-0.0124	0.0849208	-0.146018	0.883907	0.999537	Rab44
ENSMUSG00000064141	118.888	-0.0588579	0.0783437	-0.751277	0.452486	0.999537	Zfp69
ENSMUSG00000070461	264.543	0.0155657	0.0963544	0.161546	0.871663	0.999537	9230112E08Rik
ENSMUSG00000020340	7688.92	-0.108139	0.0871344	-1.24106	0.214584	0.999537	Cyfip2
ENSMUSG00000107477	12.7926	-0.0132838	0.0405665	-0.327456	0.743323	0.999537	RP23-45G16.11
ENSMUSG00000107476	418.156	0.0134074	0.0971203	0.138049	0.890202	0.999537	Zfp862-ps
ENSMUSG00000107470	299.509	0.0241082	0.0970902	0.248308	0.803896	0.999537	CAAA01093177.1
ENSMUSG00000054728	140.532	-0.00527024	0.0904842	-0.0582449	0.953554	0.999537	Phactr1
ENSMUSG00000054723	596.81	-0.0325736	0.0959539	-0.339471	0.734255	0.999537	Vmac
ENSMUSG00000054720	2530.13	-0.0826836	0.0860701	-0.960654	0.336726	0.999537	Lrrc8c
ENSMUSG00000036745	82.203	-0.0381073	0.0796715	-0.478305	0.632433	0.999537	Ttll7
ENSMUSG00000036743	17.9688	-0.0250871	0.047365	-0.529655	0.596351	0.999537	Psma8
ENSMUSG00000033510	5.84901	-0.0288023	0.0278321	-1.03486	0.300736	0.999537	Otud7a
ENSMUSG00000036748	1270.11	0.05745	0.0910898	0.630696	0.528239	0.999537	Cuedc2
ENSMUSG00000073867	65.3712	0.0262437	0.0749536	0.350133	0.726239	0.999537	AA474408
ENSMUSG00000062797	554.397	-0.00421799	0.0970634	-0.0434561	0.965338	0.999537	l7Rn6
ENSMUSG00000062794	148.253	-0.0630531	0.0907398	-0.694878	0.487132	0.999537	Zfp599
ENSMUSG00000062421	1147.52	-0.101179	0.0910704	-1.11099	0.266571	0.999537	Arf2
ENSMUSG00000019066	1259.78	0.0235585	0.0946952	0.248782	0.803529	0.999537	Rab3d
ENSMUSG00000035498	148.218	0.0530621	0.0915985	0.57929	0.562393	0.999537	Cdcp1
ENSMUSG00000091462	8.64706	0.0120993	0.034186	0.353924	0.723396	0.999537	Gm17084
ENSMUSG00000091460	24.4025	-0.0169719	0.0510077	-0.332732	0.739336	0.999537	Gm7808
ENSMUSG00000055897	974.402	0.0710906	0.0949423	0.748778	0.453991	0.999537	Ppp4r1l-ps
ENSMUSG00000097154	209.427	0.00118972	0.0945639	0.0125812	0.989962	0.999537	Gm26510
ENSMUSG00000097150	25.6004	0.0198901	0.0534492	0.372132	0.709795	0.999537	Gm26513
ENSMUSG00000097151	42.0321	0.00305729	0.0649869	0.0470447	0.962478	0.999537	Gm26514
ENSMUSG00000097158	30.8133	0.0220462	0.0555302	0.397013	0.691358	0.999537	Gm26516
ENSMUSG00000097159	76.2493	0.0111327	0.0777499	0.143186	0.886143	0.999537	Gm26517
ENSMUSG00000031918	1440.29	-0.0851057	0.0888169	-0.958215	0.337955	0.999537	Mtmr2
ENSMUSG00000031919	7.04446	-0.00229787	0.0311328	-0.0738086	0.941163	0.999537	Tmed6
ENSMUSG00000031916	1278.07	0.0945823	0.0904951	1.04516	0.295947	0.999537	Cog8
ENSMUSG00000031917	1306.78	-0.0803794	0.0926693	-0.867379	0.385734	0.999537	Nip7
ENSMUSG00000031910	105.168	0.0122399	0.0856972	0.142827	0.886427	0.999537	Has3
ENSMUSG00000031913	1596.24	0.00590043	0.0882035	0.0668957	0.946665	0.999537	Vps4a
ENSMUSG00000038637	260.47	-0.0617948	0.0961283	-0.642837	0.52033	0.999537	Lrrc56
ENSMUSG00000038633	3424.91	0.0744456	0.0845448	0.880546	0.378564	0.999537	Degs1
ENSMUSG00000038630	12.4681	0.0165981	0.0396985	0.418103	0.675872	0.999537	Zkscan16
ENSMUSG00000030357	3249.92	0.0761308	0.0904816	0.841395	0.400126	0.999537	Fkbp4
ENSMUSG00000030351	96.9421	0.0152062	0.0845398	0.179871	0.857254	0.999537	Tspan11
ENSMUSG00000030353	69.2675	-0.0192787	0.0766505	-0.251514	0.801417	0.999537	Tead4
ENSMUSG00000030352	1249.34	0.0218634	0.0939661	0.232673	0.816015	0.999537	Tspan9
ENSMUSG00000104814	193.78	0.0387495	0.0939473	0.41246	0.680002	0.999537	RP24-161C20.4
ENSMUSG00000104810	13.4996	0.000462293	0.042054	0.0109928	0.991229	0.999537	Epb4.1l4b-ps
ENSMUSG00000098332	264.4	-0.0445769	0.0955772	-0.466397	0.640931	0.999537	2310009A05Rik
ENSMUSG00000073460	30.2842	-0.0176441	0.0553525	-0.318759	0.749909	0.999537	Pnldc1
ENSMUSG00000073468	747.388	0.0776498	0.0971176	0.799544	0.423975	0.999537	Sft2d1
ENSMUSG00000049690	127.166	-0.105305	0.0877589	-1.19993	0.230165	0.999537	Nckap5
ENSMUSG00000049691	7.25052	-0.0226071	0.0315966	-0.71549	0.474306	0.999537	Nkx3-2
ENSMUSG00000035329	1166.43	-0.0522692	0.0926032	-0.564442	0.572453	0.999537	Fbxo33
ENSMUSG00000035325	3751.77	-0.0150166	0.0854511	-0.175733	0.860504	0.999537	Sec31a
ENSMUSG00000026950	99.8095	-0.028815	0.0835715	-0.344794	0.730249	0.999537	Neb
ENSMUSG00000075704	557.605	-0.057541	0.0959854	-0.599477	0.548855	0.999537	Txnrd2
ENSMUSG00000075707	7.11862	0.000527591	0.0310125	0.0170122	0.986427	0.999537	Dio3
ENSMUSG00000075706	525.648	0.0943973	0.0970624	0.972543	0.330781	0.999537	Gpx4
ENSMUSG00000075701	1580.08	0.0179401	0.0895968	0.200231	0.8413	0.999537	Vimp
ENSMUSG00000023707	659.7	0.0303713	0.0948383	0.320242	0.748785	0.999537	Ogfod2
ENSMUSG00000026956	1121.08	0.0649004	0.091583	0.708651	0.478541	0.999537	Uap1l1
ENSMUSG00000075702	456.98	0.102316	0.0968397	1.05655	0.290716	0.999537	Selm
ENSMUSG00000026958	1071.98	0.0991905	0.0941284	1.05378	0.291985	0.999537	Dpp7
ENSMUSG00000043068	134.186	0.0771215	0.0899034	0.857827	0.390988	0.999537	Fam89a
ENSMUSG00000043061	1294.81	0.0294278	0.0905185	0.325103	0.745103	0.999537	Tmem18
ENSMUSG00000043065	868.504	0.0246505	0.094389	0.261159	0.79397	0.999537	Spice1
ENSMUSG00000043067	2480.84	0.000128074	0.0863929	0.00148246	0.998817	0.999537	Dpy19l1
ENSMUSG00000022257	1625.68	-0.052657	0.090969	-0.578845	0.562694	0.999537	Laptm4b
ENSMUSG00000022255	3671.82	0.000858164	0.0827036	0.0103764	0.991721	0.999537	Mtdh
ENSMUSG00000022253	479.5	-0.000348242	0.0966635	-0.00360262	0.997126	0.999537	Nadk2
ENSMUSG00000029283	1067.25	-0.0307326	0.0937377	-0.327858	0.743019	0.999537	Cdc7
ENSMUSG00000031007	2687.99	0.0168525	0.0876101	0.192358	0.847462	0.999537	Atp6ap2
ENSMUSG00000031004	3581.09	-0.215338	0.0920733	-2.33876	0.0193476	0.999537	Mki67
ENSMUSG00000089628	113.884	0.0301817	0.0876349	0.344403	0.730543	0.999537	Gm9727
ENSMUSG00000028882	1542.68	-0.0293521	0.0911936	-0.321866	0.747554	0.999537	Ppp1r8
ENSMUSG00000028883	598.079	-0.124589	0.097213	-1.28161	0.199979	0.999537	Sema3a
ENSMUSG00000028884	947.799	-0.0597192	0.0946952	-0.630647	0.528272	0.999537	Rpa2
ENSMUSG00000028885	64.3212	0.00163744	0.0744735	0.0219869	0.982458	0.999537	Smpdl3b
ENSMUSG00000028886	2192.04	0.00880392	0.0875631	0.100544	0.919913	0.999537	Eya3
ENSMUSG00000028889	931.641	0.0392546	0.0952951	0.411926	0.680393	0.999537	Yrdc
ENSMUSG00000034636	2639.4	-0.108396	0.0879432	-1.23257	0.217737	0.999537	Zyg11b
ENSMUSG00000034634	5844.1	-0.0400906	0.0817463	-0.490427	0.623832	0.999537	Ly6d
ENSMUSG00000102411	80.7826	0.00207623	0.0801047	0.025919	0.979322	0.999537	Gm36936
ENSMUSG00000102418	90.754	-0.0281078	0.0831025	-0.338231	0.735189	0.999537	Sh2d1b1
ENSMUSG00000102727	35.8726	-0.00381674	0.0625228	-0.0610456	0.951323	0.999537	Gm37938
ENSMUSG00000029422	4055.27	-0.00518685	0.0860372	-0.0602861	0.951928	0.999537	Rsrc2
ENSMUSG00000029427	1986.25	0.0501339	0.0875596	0.572569	0.566936	0.999537	Zcchc8
ENSMUSG00000029426	6052.04	-0.039297	0.0807681	-0.486541	0.626584	0.999537	Scarb2
ENSMUSG00000029428	1368.11	0.0947219	0.0894051	1.05947	0.289387	0.999537	Stx2
ENSMUSG00000035585	411.347	0.0233716	0.0971634	0.240539	0.809913	0.999537	Tsen34
ENSMUSG00000025701	117.312	0.00580496	0.0873071	0.066489	0.946989	0.999537	Alox5
ENSMUSG00000025702	1313.72	-0.053666	0.0903541	-0.593952	0.552544	0.999537	2016-03-08
ENSMUSG00000034987	194.728	0.0670204	0.093241	0.718787	0.472272	0.999537	Hrh2
ENSMUSG00000034981	1844.24	0.00474558	0.0930766	0.0509857	0.959337	0.999537	Parm1
ENSMUSG00000021635	1040.2	-0.0350463	0.0924949	-0.3789	0.704762	0.999537	Rad17
ENSMUSG00000021636	402.34	0.00299963	0.097195	0.030862	0.97538	0.999537	Marveld2
ENSMUSG00000021631	17.407	-0.00867359	0.0465319	-0.186401	0.85213	0.999537	Mrps36-ps1
ENSMUSG00000021638	30.3678	0.0190973	0.0575341	0.33193	0.739942	0.999537	Ocln
ENSMUSG00000021639	852.163	0.0373929	0.0951115	0.393148	0.69421	0.999537	Gtf2h2
ENSMUSG00000032673	514.427	-0.044071	0.0969169	-0.45473	0.649304	0.999537	Prorsd1
ENSMUSG00000032586	158.42	-0.0978299	0.0922343	-1.06067	0.288841	0.999537	Traip
ENSMUSG00000032584	237.96	0.0206999	0.0951011	0.217662	0.827693	0.999537	Mst1r
ENSMUSG00000032582	2743.71	-0.0219076	0.0851452	-0.257297	0.79695	0.999537	Rbm6
ENSMUSG00000032583	588.038	0.0459712	0.0960525	0.478605	0.63222	0.999537	Mon1a
ENSMUSG00000032580	9981.47	0.086024	0.0885785	0.971161	0.331468	0.999537	Rbm5
ENSMUSG00000074158	148.17	0.00145745	0.0893722	0.0163077	0.986989	0.999537	9830147E19Rik
ENSMUSG00000032589	171.499	0.026645	0.0934087	0.285251	0.775452	0.999537	Bsn
ENSMUSG00000045053	33.6904	-0.044456	0.0600089	-0.740823	0.458801	0.999537	Kcng3
ENSMUSG00000030880	1580.97	0.106185	0.0889868	1.19327	0.232765	0.999537	Polr3e
ENSMUSG00000017309	2322.87	-0.0466142	0.0960274	-0.485426	0.627374	0.999537	Cd300lg
ENSMUSG00000033985	274.535	-0.00105721	0.0966815	-0.010935	0.991275	0.999537	Tesk2
ENSMUSG00000033987	195.846	0.0911277	0.0942238	0.96714	0.333474	0.999537	Dnah17
ENSMUSG00000033983	473.064	0.046006	0.0966088	0.476209	0.633925	0.999537	Coil
ENSMUSG00000044098	1093.03	0.0381279	0.0913918	0.417191	0.676538	0.999537	Rsbn1
ENSMUSG00000044092	126.681	0.101247	0.0879294	1.15145	0.249546	0.999537	C130050O18Rik
ENSMUSG00000107331	103.17	-0.0360992	0.0840333	-0.429582	0.6675	0.999537	RP23-153H17.5
ENSMUSG00000106928	94.0802	-0.0439403	0.0826455	-0.531672	0.594953	0.999537	RP23-26P10.1
ENSMUSG00000075284	8156.25	-0.00993626	0.0832085	-0.119414	0.904947	0.999537	Wipf1
ENSMUSG00000075288	69.5683	0.00346039	0.0768728	0.0450144	0.964096	0.999537	Gm6913
ENSMUSG00000075289	1196.32	0.0445761	0.0939048	0.474695	0.635005	0.999537	Carns1
ENSMUSG00000024941	1979.52	0.0270449	0.0863745	0.313112	0.754196	0.999537	Scyl1
ENSMUSG00000024940	1305.37	-0.0140476	0.0905127	-0.1552	0.876664	0.999537	Ltbp3
ENSMUSG00000024943	1740.62	0.00236886	0.0877678	0.0269901	0.978468	0.999537	Smc5
ENSMUSG00000024942	2883.86	0.0439923	0.087386	0.503424	0.614666	0.999537	Capn1
ENSMUSG00000024944	710.503	0.0362393	0.0947937	0.382297	0.702241	0.999537	Arl2
ENSMUSG00000024947	1556.31	0.0405402	0.0882458	0.459401	0.645946	0.999537	Men1
ENSMUSG00000074220	199.364	-0.0264953	0.0938401	-0.282345	0.777679	0.999537	Zfp382
ENSMUSG00000024949	9272.69	0.0257975	0.0794098	0.324866	0.745283	0.999537	Sf1
ENSMUSG00000024948	15795.1	0.123551	0.0861246	1.43456	0.151414	0.999537	Map4k2
ENSMUSG00000098132	42.7293	0.0330376	0.0667882	0.494662	0.620838	0.999537	Rassf10
ENSMUSG00000079614	2439.93	-0.0473021	0.0853601	-0.554148	0.579477	0.999537	Seh1l
ENSMUSG00000059534	1868.68	0.0602447	0.0875006	0.688506	0.491134	0.999537	Uqcr10
ENSMUSG00000087433	9.02775	-0.0181831	0.0348072	-0.522395	0.601395	0.999537	Gm14167
ENSMUSG00000051727	368.926	-0.0726697	0.0971759	-0.747816	0.454571	0.999537	Kctd14
ENSMUSG00000051726	9.08597	0.026049	0.0350273	0.743678	0.457072	0.999537	Kcnf1
ENSMUSG00000051721	219.331	0.176288	0.0956409	1.84323	0.0652951	0.999537	BC068281
ENSMUSG00000051723	15.8571	-0.00393024	0.0441092	-0.0891025	0.929	0.999537	Rpl31-ps13
ENSMUSG00000079610	433.132	0.170517	0.0971797	1.75466	0.079318	0.999537	Ankrd39
ENSMUSG00000080806	30.2004	-0.0319505	0.0544358	-0.586939	0.557245	0.999537	Gm13005
ENSMUSG00000005615	1371.05	-0.0357475	0.0897015	-0.398516	0.69025	0.999537	Pcyt1a
ENSMUSG00000005610	27421.3	-0.0518941	0.0797459	-0.650743	0.515212	0.999537	Eif4g2
ENSMUSG00000005611	441.753	-0.122538	0.0972222	-1.26039	0.207527	0.999537	Mrvi1
ENSMUSG00000090665	17.931	0.0241642	0.0474079	0.509709	0.610255	0.999537	Gad1-ps
ENSMUSG00000102524	23.0753	0.0598565	0.0527556	1.1346	0.256543	0.999537	Ighv1-2
ENSMUSG00000040570	138.234	-0.049478	0.0904548	-0.546991	0.584385	0.999537	Rundc3b
ENSMUSG00000051098	279.841	-0.0403808	0.0968044	-0.417139	0.676577	0.999537	Mblac2
ENSMUSG00000041343	39.7621	0.0106103	0.062003	0.171126	0.864125	0.999537	Ankrd42
ENSMUSG00000081975	9.63686	-0.00906342	0.036186	-0.250468	0.802226	0.999537	Gm12482
ENSMUSG00000046934	726.135	0.0575533	0.0972359	0.591894	0.553922	0.999537	Csl
ENSMUSG00000026548	353.077	0.0357382	0.0972559	0.367465	0.713272	0.999537	Slamf9
ENSMUSG00000026547	9987.59	-0.0245491	0.0867048	-0.283134	0.777074	0.999537	Tagln2
ENSMUSG00000026546	50.6322	0.0364703	0.0703111	0.518699	0.603971	0.999537	Cfap45
ENSMUSG00000026544	251.357	-0.0117918	0.0965301	-0.122156	0.902775	0.999537	Dusp23
ENSMUSG00000059395	16.7682	-0.022226	0.0451226	-0.492569	0.622317	0.999537	Nkapl
ENSMUSG00000107336	142.169	0.0558322	0.0909045	0.614185	0.539093	0.999537	RP24-544J6.5
ENSMUSG00000031425	395.627	0.0054475	0.0960468	0.0567171	0.954771	0.999537	Plp1
ENSMUSG00000100108	10.6148	0.0143493	0.037513	0.382516	0.702079	0.999537	Gm28100
ENSMUSG00000003617	4987.89	0.0572031	0.0889142	0.643352	0.519996	0.999537	Cp
ENSMUSG00000095803	26.9444	-0.0126753	0.0548217	-0.231209	0.817153	0.999537	Gm20796
ENSMUSG00000098327	7.28122	0.00905961	0.0305846	0.296215	0.767066	0.999537	Mir7087
ENSMUSG00000098322	141.779	0.192938	0.0903461	2.13555	0.0327163	0.999537	5830468F06Rik
ENSMUSG00000098320	6.99219	0.00244863	0.02955	0.0828639	0.93396	0.999537	Vis1
ENSMUSG00000084274	38.212	-0.0140397	0.0606381	-0.231532	0.816901	0.999537	Gm12504
ENSMUSG00000046402	745.335	0.03163	0.0956732	0.330605	0.740943	0.999537	Rbp1
ENSMUSG00000086229	215.06	-0.0229561	0.0950444	-0.24153	0.809144	0.999537	Gm4887
ENSMUSG00000096140	7.10466	0.00582417	0.0307473	0.189421	0.849763	0.999537	Ankrd66
ENSMUSG00000002059	530.641	0.00647642	0.0970372	0.0667416	0.946787	0.999537	Rab34
ENSMUSG00000002058	1214.06	-0.00902331	0.0907448	-0.0994362	0.920792	0.999537	Unc119
ENSMUSG00000002055	580.817	-0.11752	0.0971375	-1.20983	0.226343	0.999537	Spag5
ENSMUSG00000002052	4709.08	-0.0175104	0.0883147	-0.198273	0.842831	0.999537	Supt6
ENSMUSG00000083729	8.48536	-0.0131019	0.0331822	-0.394848	0.692955	0.999537	Sh3d2c-ps1
ENSMUSG00000083723	7.39652	-0.0076646	0.0317234	-0.241607	0.809085	0.999537	Rpl23a-ps14
ENSMUSG00000046062	5315.83	-0.064294	0.0811578	-0.79221	0.428238	0.999537	Ppp1r15b
ENSMUSG00000083725	26.4419	0.0256194	0.0557688	0.459386	0.645957	0.999537	Gm11865
ENSMUSG00000097386	12.7893	0.0279912	0.0383369	0.730137	0.465306	0.999537	9130213A22Rik
ENSMUSG00000016356	100.474	0.0584148	0.0852478	0.685236	0.493195	0.999537	Col20a1
ENSMUSG00000081389	38.4837	-0.0193497	0.0629869	-0.307202	0.758689	0.999537	Gm13368
ENSMUSG00000081382	274.644	-0.0935437	0.0902781	-1.03617	0.300122	0.999537	Rpl18-ps1
ENSMUSG00000094478	7.75633	0.00185053	0.0266146	0.0695306	0.944567	0.999537	Igkv3-3
ENSMUSG00000064302	2047	-0.0346673	0.0905175	-0.38299	0.701727	0.999537	Clasp1
ENSMUSG00000064307	120.581	-0.035808	0.0885771	-0.404258	0.686023	0.999537	Lrrc51
ENSMUSG00000084497	8.6289	-0.0150821	0.0342288	-0.440624	0.659485	0.999537	Gm22107
ENSMUSG00000078134	87.6311	-0.0472339	0.0811704	-0.581911	0.560627	0.999537	Gm12355
ENSMUSG00000082896	82.0517	0.0249535	0.0791961	0.315085	0.752697	0.999537	Gm5844
ENSMUSG00000082895	50.9181	0.0252408	0.069867	0.361269	0.717898	0.999537	Rpsa-ps9
ENSMUSG00000014195	9435.28	0.0447591	0.0873641	0.512328	0.608422	0.999537	Dnajc7
ENSMUSG00000099492	178.22	0.00096968	0.0936996	0.0103488	0.991743	0.999537	Gm5525
ENSMUSG00000014198	17.868	-0.00751897	0.0467323	-0.160895	0.872176	0.999537	Zfp385c
ENSMUSG00000086233	17.0743	0.0264776	0.0449399	0.589177	0.555742	0.999537	Gm11816
ENSMUSG00000001508	6.80188	-0.0157188	0.0301065	-0.522106	0.601596	0.999537	Sgca
ENSMUSG00000098557	3123.02	-0.0574317	0.089437	-0.642147	0.520778	0.999537	Kctd12
ENSMUSG00000001506	7368.32	-0.0393725	0.0716065	-0.549845	0.582426	0.999537	Col1a1
ENSMUSG00000001507	217.223	0.0263927	0.0956418	0.275954	0.782584	0.999537	Itga3
ENSMUSG00000019261	1243.97	0.0981432	0.0901031	1.08923	0.276051	0.999537	Map1s
ENSMUSG00000092060	669.942	-0.00880328	0.0953424	-0.0923333	0.926433	0.999537	Bend4
ENSMUSG00000017550	529.703	-0.144689	0.0966366	-1.49725	0.134328	0.999537	Atad5
ENSMUSG00000029007	1408.86	-0.0503484	0.0897176	-0.561188	0.57467	0.999537	Agtrap
ENSMUSG00000030768	477.204	0.136163	0.096566	1.41005	0.158524	0.999537	Disp1
ENSMUSG00000029005	261.284	-0.118243	0.0955115	-1.23799	0.215719	0.999537	Draxin
ENSMUSG00000029004	4873.74	0.0516094	0.09305	0.554642	0.57914	0.999537	Kmt2e
ENSMUSG00000029003	526.984	-0.0373546	0.0961419	-0.388536	0.697619	0.999537	Mad2l2
ENSMUSG00000010021	106.413	-0.0440355	0.0855658	-0.514639	0.606805	0.999537	Kif19a
ENSMUSG00000097231	78.5555	0.0303079	0.0801035	0.378359	0.705164	0.999537	Gm26852
ENSMUSG00000010025	2209.17	0.0129898	0.0857079	0.151559	0.879534	0.999537	Aldh3a2
ENSMUSG00000029001	132.342	0.121861	0.0900786	1.35282	0.176112	0.999537	Fbxo44
ENSMUSG00000097233	364.032	0.0134382	0.0969644	0.138589	0.889775	0.999537	Gm17552
ENSMUSG00000086237	10.7779	0.0294087	0.0376358	0.781403	0.434565	0.999537	Gm15591
ENSMUSG00000030761	1970.08	0.0566578	0.0883861	0.641026	0.521506	0.999537	Myo7a
ENSMUSG00000009739	1111.47	0.0159709	0.0931067	0.171533	0.863804	0.999537	Pou6f1
ENSMUSG00000065954	4734.27	-0.0563219	0.0819736	-0.687073	0.492037	0.999537	Tacc1
ENSMUSG00000081816	131.586	-0.0169538	0.0896871	-0.189033	0.850067	0.999537	Gm15528
ENSMUSG00000108154	6.33399	0.000325445	0.0289773	0.011231	0.991039	0.999537	RP23-392K24.8
ENSMUSG00000097426	9.45553	-0.00166902	0.0348507	-0.0478907	0.961803	0.999537	Gm8941
ENSMUSG00000081819	73.6922	0.0107147	0.0789589	0.135699	0.892059	0.999537	Gm12722
ENSMUSG00000097423	14.6226	0.0094332	0.0434989	0.21686	0.828317	0.999537	Gm26522
ENSMUSG00000054966	25.6372	-0.0489683	0.0520623	-0.940571	0.346925	0.999537	Lmntd1
ENSMUSG00000054967	55.6318	-0.0146302	0.072764	-0.201064	0.840648	0.999537	Zfp647
ENSMUSG00000041308	672.006	0.0127694	0.0958997	0.133154	0.894071	0.999537	Sntb2
ENSMUSG00000041303	596.568	-0.0196384	0.0965073	-0.203491	0.838751	0.999537	Gtf3c3
ENSMUSG00000000365	16.2371	0.0241042	0.0452412	0.532793	0.594177	0.999537	Rnf17
ENSMUSG00000022015	732.127	-0.113555	0.0970902	-1.16958	0.242169	0.999537	Tnfsf11
ENSMUSG00000022014	8747.77	0.0228477	0.082898	0.275612	0.782846	0.999537	Epsti1
ENSMUSG00000022016	1781.56	-0.0477969	0.0874151	-0.546781	0.584529	0.999537	Akap11
ENSMUSG00000022010	3207.18	-0.0755599	0.0841224	-0.898214	0.369071	0.999537	Tsc22d1
ENSMUSG00000022013	1178.78	0.0347209	0.0928105	0.374105	0.708326	0.999537	Dnajc15
ENSMUSG00000022012	30.9814	0.0227062	0.0585743	0.387648	0.698276	0.999537	Enox1
ENSMUSG00000022019	584.71	-0.0745878	0.0964067	-0.773679	0.439121	0.999537	Tdrd3
ENSMUSG00000022018	665.864	0.079836	0.096655	0.825989	0.40881	0.999537	Rgcc
ENSMUSG00000055612	684.856	-0.118629	0.0972492	-1.21984	0.222524	0.999537	Cdca7
ENSMUSG00000020528	525.376	-0.0392666	0.0970717	-0.404511	0.685837	0.999537	Prpsap2
ENSMUSG00000020527	420.746	0.104179	0.0970167	1.07383	0.2829	0.999537	Myo19
ENSMUSG00000020526	249.882	0.021181	0.0962367	0.220093	0.825799	0.999537	Znhit3
ENSMUSG00000020525	824.294	-0.0433137	0.0938163	-0.461686	0.644306	0.999537	Ppm1d
ENSMUSG00000020523	2173.95	0.0170761	0.0870883	0.196078	0.844549	0.999537	Fam114a2
ENSMUSG00000020522	2299.79	-0.0577839	0.0874806	-0.660534	0.508911	0.999537	Mfap3
ENSMUSG00000020521	1331.07	-0.0284211	0.0904631	-0.314174	0.753389	0.999537	Rnft1
ENSMUSG00000020520	2709.34	0.0661917	0.086365	0.766418	0.443428	0.999537	Galnt10
ENSMUSG00000091866	112.739	-0.0261459	0.0871397	-0.300046	0.764142	0.999537	Gm6257
ENSMUSG00000091864	7.19102	-0.0265653	0.0311675	-0.85234	0.394025	0.999537	Gm17102
ENSMUSG00000028759	8124.9	0.0201895	0.0798848	0.252733	0.800475	0.999537	Hp1bp3
ENSMUSG00000052062	287.76	-0.0263041	0.0967932	-0.271755	0.78581	0.999537	Pard3b
ENSMUSG00000013646	916.633	0.0417866	0.0934961	0.446934	0.654923	0.999537	Sh3bp5l
ENSMUSG00000028756	2558.64	-0.000800507	0.0932813	-0.00858164	0.993153	0.999537	Pink1
ENSMUSG00000057614	747.721	-0.134696	0.0959852	-1.4033	0.160528	0.999537	Gnai1
ENSMUSG00000028718	238.067	-0.122867	0.0922697	-1.33161	0.182989	0.999537	Stil
ENSMUSG00000028719	2310.22	-0.13097	0.0866926	-1.51074	0.130854	0.999537	Cmpk1
ENSMUSG00000028710	197.199	-0.0578129	0.0947838	-0.609945	0.541898	0.999537	Atpaf1
ENSMUSG00000028713	2390.06	0.0868475	0.0945563	0.918474	0.358371	0.999537	Cyp4b1
ENSMUSG00000028715	8.81008	-0.0618526	0.0334479	-1.84922	0.0644258	0.999537	Cyp4a14
ENSMUSG00000025544	5083.68	-0.0406257	0.0814272	-0.498921	0.617835	0.999537	Tm9sf2
ENSMUSG00000025545	457.116	-0.00648083	0.097253	-0.0666389	0.946869	0.999537	Clybl
ENSMUSG00000039176	3269.08	0.0502735	0.0842362	0.596815	0.550631	0.999537	Polg
ENSMUSG00000052397	8221.42	-0.0975912	0.0846832	-1.15243	0.249146	0.999537	Ezr
ENSMUSG00000052396	34.2257	0.145941	0.0558558	2.61282	0.00897994	0.999537	Mogat2
ENSMUSG00000052392	14.5438	-0.0304942	0.0427142	-0.713913	0.475281	0.999537	Acot4
ENSMUSG00000039178	339.401	-0.0762569	0.0972543	-0.784098	0.432983	0.999537	Tbc1d19
ENSMUSG00000023873	93.6601	-0.0139945	0.0836222	-0.167354	0.867091	0.999537	1700010I14Rik
ENSMUSG00000092889	23.5558	-0.0537752	0.0532505	-1.00985	0.312566	0.999537	Gm22121
ENSMUSG00000092887	20.9381	0.00536585	0.0498296	0.107684	0.914246	0.999537	Snord53
ENSMUSG00000067629	329.591	0.0341013	0.0972202	0.350763	0.725766	0.999537	Syngap1
ENSMUSG00000025092	633.079	-0.071769	0.0967751	-0.741606	0.458326	0.999537	Hspa12a
ENSMUSG00000021737	2010.77	-0.041633	0.0868194	-0.479536	0.631558	0.999537	Psmd6
ENSMUSG00000021731	729.982	-0.0606244	0.0941575	-0.643862	0.519665	0.999537	Mrps30
ENSMUSG00000021733	1877.02	-0.129318	0.0874004	-1.47961	0.138979	0.999537	Slc4a7
ENSMUSG00000021732	204.243	-0.181913	0.0927956	-1.96036	0.0499535	0.999537	Fgf10
ENSMUSG00000021738	2432.78	0.0714287	0.0887267	0.805042	0.420795	0.999537	Atxn7
ENSMUSG00000035873	255.321	-0.0548766	0.0962873	-0.569926	0.568728	0.999537	Pawr
ENSMUSG00000035877	705.396	-0.0752225	0.094387	-0.796958	0.425476	0.999537	Zhx3
ENSMUSG00000035875	30.5471	0.00697203	0.058716	0.118742	0.90548	0.999537	AI182371
ENSMUSG00000106262	68.6342	0.0402291	0.0770943	0.521817	0.601797	0.999537	RP23-49O17.4
ENSMUSG00000035878	116.444	-0.0256185	0.0867286	-0.295387	0.767699	0.999537	Hykk
ENSMUSG00000090192	7.05047	-0.00305146	0.0311685	-0.097902	0.92201	0.999537	Gm16556
ENSMUSG00000008090	810.021	0.0509159	0.0963953	0.528199	0.597361	0.999537	Fgfrl1
ENSMUSG00000090194	35.9381	-0.000527989	0.0626324	-0.00842996	0.993274	0.999537	Gm16161
ENSMUSG00000108111	6.29356	0.00614395	0.0287878	0.213422	0.830998	0.999537	RP24-457L7.3
ENSMUSG00000086725	325.467	0.0329895	0.0968584	0.340595	0.733408	0.999537	A630052C17Rik
ENSMUSG00000086724	37.4951	-0.00790896	0.0615359	-0.128526	0.897733	0.999537	Gm12833
ENSMUSG00000086721	6.34795	-0.00477149	0.0283994	-0.168014	0.866573	0.999537	Gm13750
ENSMUSG00000052934	749.237	0.0199567	0.0943046	0.21162	0.832404	0.999537	Fbxo31
ENSMUSG00000086728	39.9106	0.0143648	0.0650149	0.220947	0.825134	0.999537	Man2c1os
ENSMUSG00000022837	503.57	-0.190939	0.0967145	-1.97426	0.0483523	0.999537	Iqcb1
ENSMUSG00000022836	2254.1	-0.0817321	0.088941	-0.918947	0.358123	0.999537	Mylk
ENSMUSG00000076755	23.9908	0.0087862	0.0518503	0.169453	0.86544	0.999537	Gm16602
ENSMUSG00000076754	40.2918	-0.00652754	0.0653462	-0.0998915	0.92043	0.999537	Trgv2
ENSMUSG00000022833	193.316	-0.00759564	0.0946323	-0.0802648	0.936027	0.999537	Ccdc14
ENSMUSG00000022831	8317.33	-0.0442285	0.0857711	-0.515658	0.606094	0.999537	Hcls1
ENSMUSG00000076759	8.4359	0.0160105	0.0333779	0.479672	0.63146	0.999537	Trav2
ENSMUSG00000022838	346.99	-0.202555	0.0972556	-2.08271	0.0372777	0.999537	Eaf2
ENSMUSG00000039824	90.6633	-0.00311496	0.0827295	-0.0376524	0.969965	0.999537	Myl6b
ENSMUSG00000039826	1083.51	0.0439252	0.0955559	0.459681	0.645745	0.999537	Trub2
ENSMUSG00000086096	12.669	0.022548	0.0375424	0.600601	0.548106	0.999537	Gm12688
ENSMUSG00000039828	418.511	0.000311977	0.0969971	0.00321635	0.997434	0.999537	Wdr70
ENSMUSG00000051671	321.886	0.0433418	0.0969715	0.446954	0.654908	0.999537	Coa6
ENSMUSG00000070348	3425.47	-0.06191	0.0850044	-0.728315	0.466421	0.999537	Ccnd1
ENSMUSG00000020069	2071.77	0.05725	0.0933451	0.613316	0.539668	0.999537	Hnrnph3
ENSMUSG00000020063	1549.86	-0.0564357	0.0897462	-0.628836	0.529456	0.999537	Sirt1
ENSMUSG00000020061	59.5253	-0.0694202	0.0744051	-0.933003	0.350818	0.999537	Mybpc1
ENSMUSG00000063632	24.248	0.0492849	0.0530582	0.928884	0.352949	0.999537	Sox11
ENSMUSG00000020064	3561.14	-0.0292118	0.087603	-0.333457	0.73879	0.999537	Herc4
ENSMUSG00000070345	6.2	-0.0164416	0.0295769	-0.555891	0.578285	0.999537	Hsf5
ENSMUSG00000030960	436.79	-0.115464	0.0971331	-1.18872	0.234551	0.999537	Mettl10
ENSMUSG00000030966	1808.01	0.0921795	0.088835	1.03765	0.299434	0.999537	Trim21
ENSMUSG00000030967	1881.44	-0.0063198	0.0891801	-0.0708656	0.943505	0.999537	Zranb1
ENSMUSG00000030965	1479.47	-0.00997562	0.0897907	-0.111099	0.911538	0.999537	Fam175b
ENSMUSG00000082394	14.7861	0.00201118	0.0435273	0.0462051	0.963147	0.999537	Gm4596
ENSMUSG00000070699	544.101	0.0375941	0.0962558	0.390564	0.696119	0.999537	Sars2
ENSMUSG00000004105	1977.02	-0.0440377	0.0964462	-0.456604	0.647956	0.999537	Angptl2
ENSMUSG00000070697	1959.91	-0.0831688	0.0864386	-0.962172	0.335963	0.999537	Utp3
ENSMUSG00000070691	1655.52	0.0359639	0.0896045	0.401362	0.688153	0.999537	Runx3
ENSMUSG00000070692	21.3357	-0.0313918	0.0497362	-0.631166	0.527932	0.999537	Rps12-ps10
ENSMUSG00000004100	1822.14	0.0186521	0.0901782	0.206836	0.836138	0.999537	Ppan
ENSMUSG00000096433	547.121	-0.0751516	0.0961075	-0.781954	0.434242	0.999537	Gm4944
ENSMUSG00000033703	545.994	0.0701684	0.0962251	0.729211	0.465872	0.999537	Fuk
ENSMUSG00000033701	587.89	-0.0219293	0.0960679	-0.228269	0.819437	0.999537	Acbd6
ENSMUSG00000033707	401.353	0.0360682	0.0972434	0.370907	0.710707	0.999537	Lrrc24
ENSMUSG00000033706	1256.67	0.045616	0.0908002	0.502378	0.615402	0.999537	Smyd5
ENSMUSG00000033705	735.753	0.0538994	0.0942348	0.571969	0.567343	0.999537	Stard9
ENSMUSG00000037466	560.939	-0.00654637	0.0960135	-0.0681818	0.945641	0.999537	4930427A07Rik
ENSMUSG00000037465	1351	-0.094435	0.0901652	-1.04736	0.294936	0.999537	Klf10
ENSMUSG00000037463	54.7361	0.0262545	0.0724586	0.362339	0.717099	0.999537	Fbxo27
ENSMUSG00000037461	2554.69	-0.0412539	0.087432	-0.47184	0.637041	0.999537	Ints7
ENSMUSG00000031709	1735.45	0.0327963	0.087908	0.373075	0.709093	0.999537	Tbc1d9
ENSMUSG00000031708	3209.62	0.0656168	0.0865169	0.758428	0.448195	0.999537	Tecr
ENSMUSG00000031706	1476.88	0.100434	0.0900547	1.11525	0.264741	0.999537	Rfx1
ENSMUSG00000031701	4142.01	-0.0377031	0.0823612	-0.457778	0.647112	0.999537	Dnaja2
ENSMUSG00000031700	1242.54	-0.00532049	0.0733798	-0.0725062	0.942199	0.999537	Gpt2
ENSMUSG00000031703	2207.92	-0.0538829	0.0867865	-0.620867	0.534687	0.999537	Itfg1
ENSMUSG00000003458	4072.24	0.0230614	0.0828619	0.278311	0.780774	0.999537	Ncstn
ENSMUSG00000023008	4069.04	-0.117615	0.0862467	-1.3637	0.172662	0.999537	Fmnl3
ENSMUSG00000023004	945.129	0.0167489	0.0933936	0.179337	0.857673	0.999537	Tuba1b
ENSMUSG00000023007	774.572	-0.00287525	0.096059	-0.0299321	0.976121	0.999537	Prpf40b
ENSMUSG00000023000	50.8777	0.000356904	0.0652748	0.00546772	0.995637	0.999537	Dhh
ENSMUSG00000003452	63.9315	-0.0799129	0.0760444	-1.05087	0.293318	0.999537	Bicd1
ENSMUSG00000026032	884.964	-0.00778994	0.0926328	-0.0840948	0.932981	0.999537	Ndufb3
ENSMUSG00000026031	5576.2	0.0389037	0.0818021	0.475583	0.634372	0.999537	Cflar
ENSMUSG00000026037	931.039	-0.0147424	0.0930357	-0.15846	0.874094	0.999537	Orc2
ENSMUSG00000026036	562.577	-0.0763662	0.0964845	-0.791487	0.42866	0.999537	Nif3l1
ENSMUSG00000026035	760.033	-0.0202187	0.09397	-0.215161	0.829642	0.999537	Ppil3
ENSMUSG00000026034	12674.2	0.0910283	0.0901295	1.00997	0.312509	0.999537	Clk1
ENSMUSG00000026039	99.1805	-0.068371	0.0839478	-0.814447	0.415389	0.999537	Sgol2a
ENSMUSG00000087331	32.2969	0.0630769	0.0582979	1.08197	0.279264	0.999537	1810021B22Rik
ENSMUSG00000034285	558.024	-0.00882503	0.0966839	-0.0912771	0.927272	0.999537	Nipsnap1
ENSMUSG00000000957	2704.36	-0.101592	0.0886504	-1.14599	0.251801	0.999537	Mmp14
ENSMUSG00000034282	32.4455	-0.0291154	0.0576797	-0.504776	0.613716	0.999537	Evpl
ENSMUSG00000073633	55.4288	-0.0275115	0.0718095	-0.383118	0.701632	0.999537	Fbxo36
ENSMUSG00000073639	2514.93	-0.0115399	0.0858177	-0.13447	0.893031	0.999537	Rab18
ENSMUSG00000082122	26.844	-0.0172373	0.0552625	-0.311916	0.755104	0.999537	Gm11809
ENSMUSG00000049553	2083.47	-0.0238261	0.0884215	-0.26946	0.787576	0.999537	Polr1a
ENSMUSG00000049550	2418.58	0.0181069	0.085156	0.212633	0.831613	0.999537	Clip1
ENSMUSG00000049556	117.593	0.101365	0.0877047	1.15575	0.247782	0.999537	Lingo1
ENSMUSG00000049555	373.336	0.110294	0.0969561	1.13756	0.255303	0.999537	Tmie
ENSMUSG00000069678	205.12	-0.0527071	0.094016	-0.560619	0.575058	0.999537	Pcgf1
ENSMUSG00000069670	12.362	0.0483228	0.0384095	1.25809	0.208358	0.999537	Nkain2
ENSMUSG00000069581	12.8216	0.00169812	0.0406745	0.041749	0.966699	0.999537	Tspear
ENSMUSG00000046269	95.5288	0.0613299	0.082791	0.74078	0.458827	0.999537	Usp27x
ENSMUSG00000030816	3635.94	-0.0102371	0.0829047	-0.123481	0.901727	0.999537	Rnf40
ENSMUSG00000022353	3743.68	-0.152056	0.0824975	-1.84316	0.0653051	0.999537	Mtss1
ENSMUSG00000022350	1908.01	-0.0393875	0.0905125	-0.435161	0.663445	0.999537	E430025E21Rik
ENSMUSG00000022354	2076.63	0.0379873	0.0863899	0.43972	0.66014	0.999537	Ndufb9
ENSMUSG00000022358	633.932	-0.137844	0.0967167	-1.42523	0.154089	0.999537	Fbxo32
ENSMUSG00000105776	18.2804	0.0186932	0.0472791	0.39538	0.692563	0.999537	RP24-122N23.3
ENSMUSG00000105779	151.573	0.100522	0.0895429	1.12262	0.2616	0.999537	RP24-134A5.1
ENSMUSG00000034868	5361.27	0.0162542	0.0820583	0.198082	0.842981	0.999537	Myl12b
ENSMUSG00000034863	667.342	0.158895	0.0948498	1.67523	0.0938899	0.999537	Ano8
ENSMUSG00000034867	1600.4	-0.0289152	0.0891169	-0.324463	0.745588	0.999537	Ankrd27
ENSMUSG00000045799	974.393	0.0042844	0.0758213	0.0565066	0.954938	0.999537	Gm9800
ENSMUSG00000045795	1006.17	0.0538787	0.0931661	0.578308	0.563057	0.999537	Whamm
ENSMUSG00000045790	99.8176	-0.0473865	0.084684	-0.559568	0.575774	0.999537	Ccdc149
ENSMUSG00000079685	145.479	-0.0312679	0.0900721	-0.347143	0.728484	0.999537	Ulbp1
ENSMUSG00000102202	60.2956	-0.0480217	0.0738331	-0.650409	0.515428	0.999537	Gm33280
ENSMUSG00000092250	38.9109	0.0124158	0.063381	0.195891	0.844695	0.999537	Gm20467
ENSMUSG00000089959	7.00104	-0.0177872	0.0301788	-0.589395	0.555596	0.999537	Gm16268
ENSMUSG00000089956	8.26147	0.00626705	0.0338038	0.185395	0.852919	0.999537	Gm16553
ENSMUSG00000006241	68.6859	0.0196488	0.0751383	0.261502	0.793705	0.999537	Ccdc159
ENSMUSG00000042211	2453.37	-0.0310468	0.0854043	-0.363527	0.716211	0.999537	Fbxo38
ENSMUSG00000042210	304.541	0.0123729	0.0970178	0.127532	0.898519	0.999537	Abhd14a
ENSMUSG00000042213	34.529	0.0208499	0.0615369	0.338819	0.734746	0.999537	Zfand4
ENSMUSG00000042215	114.82	-0.00899189	0.0873777	-0.102908	0.918036	0.999537	Bag2
ENSMUSG00000042216	74.9964	0.00347183	0.0764351	0.045422	0.963771	0.999537	Sgsm1
ENSMUSG00000090952	130.941	0.0712479	0.0889771	0.800744	0.42328	0.999537	Gm17251
ENSMUSG00000045248	391.105	0.0782363	0.097178	0.805083	0.420772	0.999537	Med26
ENSMUSG00000030934	3950.07	-0.0534178	0.0858857	-0.621963	0.533966	0.999537	Oat
ENSMUSG00000032425	517.176	-0.0465682	0.0968393	-0.480881	0.630601	0.999537	Zfp949
ENSMUSG00000032420	1441.52	0.165743	0.0891919	1.85828	0.0631293	0.999537	Nt5e
ENSMUSG00000032423	3831.73	-0.00106919	0.0850109	-0.0125771	0.989965	0.999537	Syncrip
ENSMUSG00000032422	994.425	-0.0354363	0.0923622	-0.383667	0.701225	0.999537	Snx14
ENSMUSG00000084821	73.5416	-0.0410081	0.0777175	-0.527656	0.597738	0.999537	Gm15880
ENSMUSG00000084826	82.3354	0.014991	0.081078	0.184896	0.85331	0.999537	AI847159
ENSMUSG00000029090	255.732	-0.0410528	0.0960217	-0.427536	0.668989	0.999537	Adgra3
ENSMUSG00000029093	596.464	-0.0233226	0.0959957	-0.242955	0.80804	0.999537	Sorcs2
ENSMUSG00000029094	827.842	0.00261513	0.0942867	0.027736	0.977873	0.999537	Afap1
ENSMUSG00000029095	133.386	0.00460013	0.0890562	0.0516542	0.958804	0.999537	Ablim2
ENSMUSG00000058099	1579.22	0.0992262	0.0882491	1.12439	0.260848	0.999537	Nfam1
ENSMUSG00000041548	466.989	0.105329	0.0953847	1.10426	0.269481	0.999537	Hspb8
ENSMUSG00000058093	922.896	-0.0680112	0.0926229	-0.73428	0.462778	0.999537	Zfp729b
ENSMUSG00000041540	87.43	-0.0339076	0.0819249	-0.413887	0.678957	0.999537	Sox5
ENSMUSG00000024598	90.5564	-0.146898	0.0833185	-1.76309	0.0778854	0.999537	Fbn2
ENSMUSG00000050640	402.176	-0.0240691	0.0972545	-0.247486	0.804532	0.999537	Tmem150c
ENSMUSG00000104141	436.955	0.00204332	0.0971632	0.0210298	0.983222	0.999537	Gm6140
ENSMUSG00000024592	482.781	-0.0387988	0.0972131	-0.399111	0.689812	0.999537	C330018D20Rik
ENSMUSG00000024590	1991.46	-0.162997	0.0965024	-1.68904	0.0912113	0.999537	Lmnb1
ENSMUSG00000000168	1525.54	0.108489	0.0919778	1.17952	0.238193	0.999537	Dlat
ENSMUSG00000024594	1530.63	-0.0415599	0.0902489	-0.460503	0.645155	0.999537	Prrc1
ENSMUSG00000026457	3864.39	-0.00966457	0.0827174	-0.116838	0.906988	0.999537	Adipor1
ENSMUSG00000026456	1188.64	0.0632025	0.0953941	0.66254	0.507625	0.999537	Cyb5r1
ENSMUSG00000039137	605.631	-0.192093	0.0955331	-2.01074	0.0443526	0.999537	Whrn
ENSMUSG00000041895	725.034	0.0385244	0.0972073	0.396312	0.691875	0.999537	Wipi1
ENSMUSG00000041890	4318.23	0.0312427	0.0832892	0.375111	0.707578	0.999537	Git2
ENSMUSG00000041891	2157.47	-0.0286243	0.0862063	-0.332044	0.739856	0.999537	Lman1
ENSMUSG00000083885	7.12514	0.00614925	0.0311737	0.197258	0.843626	0.999537	Gm13213
ENSMUSG00000047496	85.0883	-0.0489249	0.0820869	-0.596013	0.551166	0.999537	Rnf152
ENSMUSG00000047497	297.9	-0.0520023	0.0508241	-1.02318	0.306222	0.999537	Adamts12
ENSMUSG00000051111	31.9138	-0.00577879	0.0598081	-0.0966222	0.923026	0.999537	Sv2c
ENSMUSG00000051116	239.672	-0.0532041	0.0948748	-0.560782	0.574946	0.999537	Gm8121
ENSMUSG00000014837	147.412	-0.0280766	0.0904445	-0.310429	0.756235	0.999537	4931428F04Rik
ENSMUSG00000000838	2595.44	-0.0378033	0.0860906	-0.439111	0.660581	0.999537	Fmr1
ENSMUSG00000066113	122.515	0.0014534	0.0850259	0.0170937	0.986362	0.999537	Adamtsl1
ENSMUSG00000000295	445.411	-0.0467876	0.0969274	-0.482708	0.629303	0.999537	Hddc2
ENSMUSG00000101678	25.8464	-0.00881513	0.0547865	-0.1609	0.872172	0.999537	Gm29609
ENSMUSG00000057457	37.5386	0.01031	0.0560631	0.1839	0.854092	0.999537	Phex
ENSMUSG00000024261	23.7948	0.0623988	0.0525135	1.18824	0.234738	0.999537	Syt4
ENSMUSG00000085066	16.3261	-0.0103691	0.0428948	-0.241732	0.808988	0.999537	Gm4989
ENSMUSG00000082286	1008.02	0.101943	0.0963568	1.05797	0.290069	0.999537	Pisd-ps1
ENSMUSG00000000290	8836.28	0.101658	0.0796719	1.27595	0.201973	0.999537	Itgb2
ENSMUSG00000085395	13.9996	0.00575141	0.0427291	0.134602	0.892927	0.999537	Gm13056
ENSMUSG00000085394	19.2393	0.0168509	0.0468702	0.359524	0.719203	0.999537	2210414B05Rik
ENSMUSG00000085396	1314.08	0.0884555	0.0905575	0.976788	0.328674	0.999537	Firre
ENSMUSG00000085399	89.2472	0.0394505	0.0825865	0.477687	0.632873	0.999537	Foxd2os
ENSMUSG00000098799	6.74007	0.00656252	0.0304216	0.215719	0.829207	0.999537	Trgj4
ENSMUSG00000057182	51.1887	0.0262602	0.0709338	0.370206	0.711229	0.999537	Scn3a
ENSMUSG00000057181	789.877	-0.118951	0.0959003	-1.24037	0.21484	0.999537	5730455P16Rik
ENSMUSG00000106067	16.9988	-0.00847993	0.0463316	-0.183027	0.854777	0.999537	RP23-409D19.1
ENSMUSG00000061461	754.516	-0.0558958	0.0941932	-0.593417	0.552902	0.999537	Smim20
ENSMUSG00000061462	93.0988	-0.0950838	0.0833137	-1.14127	0.253756	0.999537	Obscn
ENSMUSG00000093910	16.0778	0.00168511	0.0448998	0.0375305	0.970062	0.999537	Zfp853
ENSMUSG00000016528	4645.94	-0.0263841	0.0836368	-0.315461	0.752412	0.999537	Mapkapk2
ENSMUSG00000016529	58.4952	-0.0156163	0.067453	-0.231514	0.816916	0.999537	Il10
ENSMUSG00000016526	35.7087	-0.0049906	0.0621687	-0.080275	0.936019	0.999537	Dyrk3
ENSMUSG00000016520	1240.11	0.035898	0.0921794	0.389436	0.696954	0.999537	Lnx2
ENSMUSG00000081223	25.3342	0.0024737	0.0544146	0.0454603	0.96374	0.999537	Gm12247
ENSMUSG00000081227	135.329	0.0859606	0.0866825	0.991672	0.321358	0.999537	Gm13082
ENSMUSG00000081226	129.695	-0.0268783	0.0897696	-0.299415	0.764624	0.999537	Gm8802
ENSMUSG00000085936	12.3098	-0.00463065	0.0401802	-0.115247	0.908249	0.999537	2610307P16Rik
ENSMUSG00000053600	711.365	-0.0422601	0.0956976	-0.441601	0.658778	0.999537	Zfp472
ENSMUSG00000053604	1595.03	-0.0175838	0.0882072	-0.199347	0.841991	0.999537	Rpia
ENSMUSG00000083579	13.9387	0.0115252	0.0426964	0.269935	0.78721	0.999537	Gm15538
ENSMUSG00000105452	198.021	0.0901971	0.0931635	0.968158	0.332965	0.999537	RP23-234F9.2
ENSMUSG00000036139	29.6549	-0.00818413	0.0575748	-0.142148	0.886963	0.999537	Hoxc9
ENSMUSG00000036138	2588.48	0.0229707	0.0892487	0.257379	0.796886	0.999537	Acaa1a
ENSMUSG00000036136	31.1068	-0.0124485	0.0548631	-0.226902	0.8205	0.999537	Fam110c
ENSMUSG00000106990	325.854	0.0453933	0.0951713	0.476964	0.633388	0.999537	RP23-23C4.6
ENSMUSG00000051934	338.153	0.0151344	0.0968299	0.156299	0.875798	0.999537	Spats2
ENSMUSG00000096638	156.287	0.0441162	0.0444501	0.992488	0.32096	0.999537	Ighv2-9
ENSMUSG00000096632	147.439	-0.144635	0.0864579	-1.6729	0.0943469	0.999537	Igkv9-124
ENSMUSG00000037669	1415.65	-0.0573297	0.0910889	-0.629381	0.529099	0.999537	Ldah
ENSMUSG00000097328	350.713	0.0596141	0.0972555	0.612964	0.5399	0.999537	Tnfsf12
ENSMUSG00000037664	136.742	-0.0157682	0.0895646	-0.176053	0.860252	0.999537	Cdkn1c
ENSMUSG00000097325	26.6734	0.0242883	0.0559975	0.433739	0.664478	0.999537	Gm16897
ENSMUSG00000097324	22.2604	0.00730964	0.0507141	0.144134	0.885395	0.999537	Mir143hg
ENSMUSG00000037661	290.277	-0.000806185	0.0969151	-0.00831847	0.993363	0.999537	Gpr160
ENSMUSG00000097321	96.4756	-0.0810385	0.0820154	-0.988088	0.323109	0.999537	1700028E10Rik
ENSMUSG00000097320	147.467	0.105015	0.0904472	1.16107	0.245615	0.999537	Tmem147os
ENSMUSG00000092748	59.9526	0.0963948	0.0736112	1.30951	0.190361	0.999537	Gm22175
ENSMUSG00000096988	7.96308	0.0143851	0.033113	0.434423	0.663981	0.999537	A930029G22Rik
ENSMUSG00000096986	10.1983	-0.0031354	0.0371761	-0.0843392	0.932787	0.999537	4930509E16Rik
ENSMUSG00000096981	76.9078	-0.00357932	0.0782143	-0.0457629	0.963499	0.999537	Gm16845
ENSMUSG00000096983	47.8998	0.0443325	0.068966	0.642817	0.520343	0.999537	2010015M23Rik
ENSMUSG00000039716	26.6533	-0.0377001	0.0548393	-0.687465	0.491789	0.999537	Dock3
ENSMUSG00000039715	157.899	-0.057494	0.0924559	-0.621853	0.534038	0.999537	Wdr34
ENSMUSG00000039713	1215.28	0.0108586	0.0936555	0.115942	0.907699	0.999537	Plekhg5
ENSMUSG00000090674	37.7069	0.0696274	0.062978	1.10558	0.268907	0.999537	Gm17082
ENSMUSG00000101097	54.9524	0.0310252	0.0712444	0.435476	0.663217	0.999537	Gm6679
ENSMUSG00000090673	239.202	-0.109165	0.094267	-1.15804	0.246847	0.999537	Gm340
ENSMUSG00000087691	497.76	0.00259528	0.095868	0.0270714	0.978403	0.999537	Gm15674
ENSMUSG00000078813	247.123	-0.0114722	0.0958432	-0.119697	0.904723	0.999537	Leng1
ENSMUSG00000023243	339.455	0.00838786	0.0972165	0.0862802	0.931244	0.999537	Kcnk5
ENSMUSG00000015766	516.589	0.00894817	0.0968666	0.0923763	0.926399	0.999537	Eps8
ENSMUSG00000019437	403.337	0.189318	0.0972513	1.94669	0.0515719	0.999537	Tlcd1
ENSMUSG00000019433	910.918	0.037201	0.0926959	0.401322	0.688183	0.999537	Gipc1
ENSMUSG00000019432	11356.8	0.106328	0.0797153	1.33385	0.182254	0.999537	Ddx39b
ENSMUSG00000026281	1709.48	0.0679367	0.0912241	0.744724	0.456439	0.999537	Dtymk
ENSMUSG00000031543	12.9342	0.0338651	0.0410147	0.825683	0.408984	0.999537	Ank1
ENSMUSG00000050323	137.766	-0.0676524	0.0889597	-0.760483	0.446966	0.999537	Ndufaf6
ENSMUSG00000000440	1132.78	-0.157596	0.0941718	-1.67349	0.0942307	0.999537	Pparg
ENSMUSG00000000441	1895.4	0.127789	0.0890465	1.43508	0.151263	0.999537	Raf1
ENSMUSG00000031546	781.652	-0.00230794	0.0945728	-0.0244038	0.980531	0.999537	Gins4
ENSMUSG00000031545	2630.95	0.0290129	0.0859334	0.337621	0.735649	0.999537	Agpat6
ENSMUSG00000055137	37.178	0.0309835	0.0582658	0.531762	0.594891	0.999537	Sugct
ENSMUSG00000031549	53.5108	0.0154927	0.0712084	0.217569	0.827765	0.999537	Ido2
ENSMUSG00000031548	603.47	0.0328082	0.0972527	0.33735	0.735853	0.999537	Sfrp1
ENSMUSG00000003402	2618.29	0.0299107	0.0859941	0.347823	0.727973	0.999537	Prkcsh
ENSMUSG00000097589	958.392	0.0856334	0.0962916	0.889313	0.373835	0.999537	Dleu2
ENSMUSG00000097583	15.2715	0.00892953	0.0443766	0.201222	0.840525	0.999537	6430590A07Rik
ENSMUSG00000097587	20.0808	-0.0200567	0.0493351	-0.406541	0.684345	0.999537	4930578M01Rik
ENSMUSG00000097586	14.5891	-0.00167511	0.0430414	-0.0389185	0.968955	0.999537	Gm26528
ENSMUSG00000097585	13.4003	0.00531243	0.0404946	0.131189	0.895626	0.999537	Gm26529
ENSMUSG00000062175	35.6903	0.0168297	0.0616223	0.27311	0.784769	0.999537	Tgif2
ENSMUSG00000091989	62.999	-0.0141526	0.0752407	-0.188098	0.8508	0.999537	Gm17257
ENSMUSG00000025979	1579.26	0.00794473	0.0915283	0.0868009	0.93083	0.999537	Mob4
ENSMUSG00000025978	348.55	-0.0395993	0.0972287	-0.40728	0.683803	0.999537	Rftn2
ENSMUSG00000025977	19.1782	-0.00410446	0.0488836	-0.083964	0.933085	0.999537	Boll
ENSMUSG00000025971	401.994	-0.146524	0.0971271	-1.50858	0.131407	0.999537	9430016H08Rik
ENSMUSG00000086889	84.7549	-0.00665265	0.0807773	-0.082358	0.934362	0.999537	Phf2os1
ENSMUSG00000056445	22.0582	-0.00646443	0.0501684	-0.128854	0.897473	0.999537	Hoxaas2
ENSMUSG00000021087	842.36	-0.00509903	0.0934977	-0.0545365	0.956508	0.999537	Rtn1
ENSMUSG00000021086	9.99687	-0.0185361	0.0362049	-0.511978	0.608667	0.999537	Ccdc175
ENSMUSG00000022191	1309.17	-0.0750473	0.093657	-0.8013	0.422958	0.999537	Drosha
ENSMUSG00000090584	8.80896	0.0177409	0.0347268	0.51087	0.609442	0.999537	Gm17169
ENSMUSG00000022193	499.298	0.0480363	0.0964105	0.498248	0.618309	0.999537	Psmb5
ENSMUSG00000022194	1832.79	0.105022	0.0954927	1.09979	0.271423	0.999537	Pabpn1
ENSMUSG00000022195	1217.51	0.00194332	0.0913465	0.0212741	0.983027	0.999537	6030458C11Rik
ENSMUSG00000022197	1431	-0.162551	0.0901212	-1.80369	0.0712793	0.999537	Pdzd2
ENSMUSG00000022199	367.59	0.120749	0.0970996	1.24356	0.213661	0.999537	Slc22a17
ENSMUSG00000105572	51.7574	-0.0340928	0.0687983	-0.495548	0.620214	0.999537	RP23-235E15.5
ENSMUSG00000103933	27.2599	0.00784091	0.0530621	0.147769	0.882525	0.999537	Gm36964
ENSMUSG00000030206	6.22559	0.00022774	0.0297408	0.0076575	0.99389	0.999537	Gsg1
ENSMUSG00000015340	6252.41	-0.0778685	0.0807311	-0.964541	0.334775	0.999537	Cybb
ENSMUSG00000090150	817.906	-0.116529	0.0941142	-1.23816	0.215656	0.999537	Acad11
ENSMUSG00000029670	991.42	0.0563372	0.0922009	0.611027	0.541182	0.999537	Ing3
ENSMUSG00000029672	2410.01	-0.0378748	0.0856268	-0.442324	0.658254	0.999537	Fam3c
ENSMUSG00000029673	79.661	-0.0500585	0.0806978	-0.62032	0.535047	0.999537	Auts2
ENSMUSG00000029674	1128.52	0.0435347	0.0918349	0.474055	0.635461	0.999537	Limk1
ENSMUSG00000029675	3440.13	-0.134692	0.087505	-1.53925	0.123744	0.999537	Eln
ENSMUSG00000029676	892.623	-0.0587514	0.092672	-0.633971	0.5261	0.999537	Pot1a
ENSMUSG00000038145	2100.97	0.0655036	0.0926552	0.706961	0.479591	0.999537	Snrk
ENSMUSG00000038146	1244.15	-0.005677	0.0928203	-0.0611612	0.951231	0.999537	Notch3
ENSMUSG00000038147	2252.49	-0.0282114	0.087937	-0.320814	0.748352	0.999537	Cd84
ENSMUSG00000038141	277.858	0.0271041	0.0961933	0.281767	0.778122	0.999537	Tmem181a
ENSMUSG00000038143	182.312	-0.0119654	0.0935348	-0.127924	0.898209	0.999537	Stox2
ENSMUSG00000072847	199.038	-0.107698	0.0936923	-1.14948	0.250356	0.999537	A530017D24Rik
ENSMUSG00000072844	26.4743	-0.0700093	0.0541846	-1.29205	0.19634	0.999537	G530011O06Rik
ENSMUSG00000072849	462.013	-0.0979973	0.0972541	-1.00764	0.313626	0.999537	Serpina1e
ENSMUSG00000028108	1120.12	-0.0162148	0.0943977	-0.171771	0.863618	0.999537	Ecm1
ENSMUSG00000025359	130.414	0.00669621	0.0861891	0.0776921	0.938073	0.999537	Pmel
ENSMUSG00000025358	2156.98	0.0265853	0.0874038	0.304167	0.761001	0.999537	Cdk2
ENSMUSG00000025353	312.21	0.0662058	0.0969606	0.682812	0.494726	0.999537	Ormdl2
ENSMUSG00000025352	1070.72	-0.00555128	0.0919566	-0.0603684	0.951862	0.999537	Gdf11
ENSMUSG00000025351	1614.01	-0.0157691	0.0903371	-0.174558	0.861427	0.999537	Cd63
ENSMUSG00000025350	229.438	0.166275	0.0951147	1.74816	0.0804369	0.999537	Rdh5
ENSMUSG00000025357	13050.4	0.149551	0.0830709	1.80028	0.0718158	0.999537	Dgka
ENSMUSG00000028104	803.785	0.00347199	0.0936043	0.0370922	0.970411	0.999537	Polr3gl
ENSMUSG00000025355	412.086	-0.033795	0.0972329	-0.347568	0.728165	0.999537	Mmp19
ENSMUSG00000025354	2322.88	-0.0418385	0.0861291	-0.485765	0.627133	0.999537	Dnajc14
ENSMUSG00000062825	307.192	0.105022	0.0965565	1.08767	0.276741	0.999537	Actg1
ENSMUSG00000062826	9.44476	0.00543673	0.0348408	0.156045	0.875998	0.999537	Ces2f
ENSMUSG00000062822	2610.54	0.0236772	0.0910615	0.260013	0.794854	0.999537	4833420G17Rik
ENSMUSG00000049957	1085.51	0.0868321	0.0955165	0.90908	0.363308	0.999537	Ccdc137
ENSMUSG00000049950	231.589	0.0171486	0.0954608	0.17964	0.857435	0.999537	Rpp38
ENSMUSG00000052212	11.153	-0.00434444	0.0367218	-0.118307	0.905825	0.999537	Cd177
ENSMUSG00000052214	1299.27	0.00823641	0.0905204	0.0909895	0.927501	0.999537	Opa3
ENSMUSG00000052217	21.2968	-0.0825	0.0503065	-1.63995	0.101016	0.999537	Hbb-bh1
ENSMUSG00000087644	6.95143	-0.0185165	0.031052	-0.596305	0.550971	0.999537	Gm14703
ENSMUSG00000071302	680.408	-0.0235889	0.0949022	-0.24856	0.803701	0.999537	2610044O15Rik8
ENSMUSG00000068706	1496.78	-0.0278425	0.0892025	-0.312127	0.754944	0.999537	Gm10250
ENSMUSG00000105231	10.6904	0.00687948	0.0376518	0.182713	0.855023	0.999537	Iglj3
ENSMUSG00000019880	116.499	-0.0229688	0.08801	-0.260979	0.794109	0.999537	Rspo3
ENSMUSG00000019883	512.218	-0.0144918	0.0956885	-0.151447	0.879623	0.999537	Echdc1
ENSMUSG00000019889	582.415	-0.0514328	0.0956922	-0.537481	0.590935	0.999537	Ptprk
ENSMUSG00000053164	7.98393	-0.0080956	0.0316884	-0.255475	0.798356	0.999537	Gpr21
ENSMUSG00000053166	54.0829	0.0128918	0.0713843	0.180597	0.856684	0.999537	Cdh22
ENSMUSG00000018287	1472.44	-0.0525907	0.0893263	-0.588748	0.55603	0.999537	Spag7
ENSMUSG00000018286	2546.02	0.0416284	0.0856724	0.485902	0.627036	0.999537	Psmb6
ENSMUSG00000024758	5177.33	-0.0481656	0.0811855	-0.593278	0.552995	0.999537	Rtn3
ENSMUSG00000024759	4386.99	-0.0846682	0.0857979	-0.986833	0.323725	0.999537	Atl3
ENSMUSG00000021508	116.639	-0.101087	0.0880167	-1.14849	0.250765	0.999537	Cxcl14
ENSMUSG00000021509	16.7268	0.0877223	0.0449605	1.9511	0.0510453	0.999537	Slc25a48
ENSMUSG00000024750	1867.31	-0.0874852	0.0868257	-1.0076	0.313649	0.999537	Zfand5
ENSMUSG00000021500	5326.15	0.0385461	0.083094	0.463886	0.64273	0.999537	Ddx46
ENSMUSG00000021501	708.393	0.0267632	0.0971792	0.275401	0.783008	0.999537	Caml
ENSMUSG00000024754	1962.06	-0.025222	0.0925983	-0.272381	0.785329	0.999537	Tmem2
ENSMUSG00000021504	997.553	0.0957767	0.095068	1.00745	0.313717	0.999537	B4galt7
ENSMUSG00000070385	172.841	0.0418526	0.0917222	0.456298	0.648176	0.999537	Ampd1
ENSMUSG00000086111	135.361	-0.0298674	0.0886358	-0.336968	0.736141	0.999537	Gm15326
ENSMUSG00000086117	16.3485	0.00196578	0.0455527	0.0431539	0.965579	0.999537	Gm12065
ENSMUSG00000036275	3913.72	0.0023157	0.0826943	0.0280032	0.97766	0.999537	9530068E07Rik
ENSMUSG00000036270	2889.57	0.0499353	0.0840754	0.593935	0.552556	0.999537	Edc4
ENSMUSG00000036273	3283.08	-0.0752689	0.0844997	-0.89076	0.373058	0.999537	Lrrk2
ENSMUSG00000036278	205.411	0.140976	0.095199	1.48086	0.138645	0.999537	Macrod1
ENSMUSG00000022972	319.631	-0.0614522	0.0971689	-0.632426	0.527108	0.999537	1110004E09Rik
ENSMUSG00000022973	1832.21	0.0256795	0.086897	0.295517	0.767599	0.999537	Synj1
ENSMUSG00000022971	2069.43	-0.0295487	0.0878036	-0.336531	0.73647	0.999537	Ifnar2
ENSMUSG00000022974	2504.78	0.00856892	0.0926745	0.0924625	0.926331	0.999537	Paxbp1
ENSMUSG00000076655	454.119	0.0334589	0.0580821	0.576063	0.564573	0.999537	Ighv4-1
ENSMUSG00000022978	754.334	0.000747694	0.0951526	0.00785785	0.99373	0.999537	Mis18a
ENSMUSG00000027221	1300.95	-0.101279	0.0907166	-1.11644	0.264235	0.999537	Chst1
ENSMUSG00000027223	413.911	0.146252	0.0972063	1.50455	0.132439	0.999537	Mapk8ip1
ENSMUSG00000027222	1163.64	0.0953494	0.0917262	1.0395	0.298572	0.999537	Pex16
ENSMUSG00000027227	643.01	-0.0384265	0.0951232	-0.403965	0.686238	0.999537	Sord
ENSMUSG00000004730	1959.7	0.0613865	0.0888109	0.691205	0.489437	0.999537	Adgre1
ENSMUSG00000040928	2779.78	0.0607548	0.0886594	0.68526	0.49318	0.999537	S100pbp
ENSMUSG00000029994	1897.72	-0.0015185	0.0869417	-0.0174657	0.986065	0.999537	Anxa4
ENSMUSG00000029993	663.305	-0.0116078	0.0950338	-0.122144	0.902785	0.999537	Nfu1
ENSMUSG00000029992	2799.41	-0.000523937	0.087236	-0.00600597	0.995208	0.999537	Gfpt1
ENSMUSG00000029999	1091.03	0.0275435	0.0931676	0.295634	0.76751	0.999537	Tgfa
ENSMUSG00000029998	2651.19	-0.0372024	0.087429	-0.425515	0.670461	0.999537	Pcyox1
ENSMUSG00000006464	139.51	-0.0601953	0.0891861	-0.674941	0.499713	0.999537	Bbs1
ENSMUSG00000006462	7.53794	-0.00255416	0.0322673	-0.0791561	0.936908	0.999537	A530013C23Rik
ENSMUSG00000006463	752.011	0.109601	0.094181	1.16373	0.244534	0.999537	Zdhhc24
ENSMUSG00000020607	62.1493	-0.0129679	0.0725564	-0.178728	0.858151	0.999537	Fam84a
ENSMUSG00000022309	111.052	-0.098517	0.0854277	-1.15322	0.24882	0.999537	Angpt1
ENSMUSG00000104309	727.138	-0.0305373	0.0954825	-0.319821	0.749104	0.999537	Gm5846
ENSMUSG00000022307	2330.05	-0.0379901	0.0856923	-0.443331	0.657526	0.999537	Oxr1
ENSMUSG00000022306	177.524	-0.0127427	0.0892686	-0.142746	0.886491	0.999537	Zfpm2
ENSMUSG00000073775	618.512	-0.0420321	0.0963222	-0.436369	0.662569	0.999537	Kti12
ENSMUSG00000084603	24.3614	-0.00454203	0.0540672	-0.084007	0.933051	0.999537	Gm22204
ENSMUSG00000034120	8437.37	0.073684	0.0878597	0.838656	0.401662	0.999537	Srsf2
ENSMUSG00000034121	540.477	-0.0446715	0.0964154	-0.463324	0.643132	0.999537	Mks1
ENSMUSG00000034126	547.454	0.0603717	0.0959697	0.62907	0.529303	0.999537	Pomt2
ENSMUSG00000034127	7.57185	-0.0138659	0.0317018	-0.437386	0.661832	0.999537	Tspan8
ENSMUSG00000074092	50.154	-0.0228498	0.0690159	-0.331079	0.740585	0.999537	Gm6181
ENSMUSG00000074093	148.529	0.0712685	0.0911001	0.78231	0.434032	0.999537	Svip
ENSMUSG00000029330	142.264	0.028857	0.0902884	0.319609	0.749265	0.999537	Cds1
ENSMUSG00000029333	1436.96	-0.0938247	0.0892893	-1.05079	0.293353	0.999537	Rasgef1b
ENSMUSG00000029335	147.822	0.00949861	0.0872389	0.108881	0.913297	0.999537	Bmp3
ENSMUSG00000029334	186.12	-0.0704051	0.087507	-0.804565	0.421071	0.999537	Prkg2
ENSMUSG00000029338	1168.84	-0.0427018	0.0939698	-0.45442	0.649526	0.999537	Antxr2
ENSMUSG00000083378	12.7342	0.00811995	0.0410401	0.197854	0.843159	0.999537	Gm13196
ENSMUSG00000046434	1162.51	0.00709089	0.0910459	0.0778827	0.937921	0.999537	Hnrnpa1
ENSMUSG00000083373	16.2383	0.0160454	0.0443551	0.36175	0.717539	0.999537	Gm13392
ENSMUSG00000083372	52.7207	0.0215934	0.0714526	0.302206	0.762495	0.999537	Gm11235
ENSMUSG00000083377	8.84481	0.00173803	0.0333013	0.0521911	0.958376	0.999537	Gm12653
ENSMUSG00000046432	607.811	0.0124678	0.0963763	0.129366	0.897068	0.999537	Ngfrap1
ENSMUSG00000035299	84.1215	-0.0338958	0.0811636	-0.417623	0.676223	0.999537	Mid1
ENSMUSG00000035298	23.394	0.0114365	0.0524701	0.217963	0.827458	0.999537	Klhl35
ENSMUSG00000035293	1039.19	0.0400824	0.0936262	0.428111	0.66857	0.999537	G2e3
ENSMUSG00000035297	1762.61	-0.0395175	0.0883886	-0.447088	0.654812	0.999537	Cops4
ENSMUSG00000035295	43.2935	-0.0364233	0.063957	-0.569496	0.56902	0.999537	Wdr38
ENSMUSG00000059939	1442.29	0.0787302	0.0951645	0.827306	0.408063	0.999537	9430015G10Rik
ENSMUSG00000007415	1295.69	-0.0278726	0.0897325	-0.310619	0.75609	0.999537	Gatad1
ENSMUSG00000007411	2518.41	-0.00802602	0.0856564	-0.0937002	0.925347	0.999537	Mark3
ENSMUSG00000048347	24.5302	-0.0155495	0.0536661	-0.289746	0.77201	0.999537	Pcdhb18
ENSMUSG00000035745	12.6205	-0.00497767	0.0397481	-0.125231	0.900341	0.999537	Grin3b
ENSMUSG00000078546	201.547	-0.0432778	0.0941031	-0.459898	0.64559	0.999537	2210404O09Rik
ENSMUSG00000075327	681.888	-0.021629	0.0953163	-0.226918	0.820487	0.999537	Zbtb2
ENSMUSG00000075325	5.85323	0.00281099	0.0280968	0.100047	0.920307	0.999537	Gm13582
ENSMUSG00000075324	64.0794	0.0158784	0.0759609	0.209034	0.834422	0.999537	Fign
ENSMUSG00000045160	373.926	-0.0429572	0.0972324	-0.441799	0.658634	0.999537	Bola3
ENSMUSG00000058600	5012.31	0.0622529	0.0833056	0.747283	0.454893	0.999537	Rpl30
ENSMUSG00000064925	13.5662	-0.0273479	0.0414896	-0.659151	0.509799	0.999537	Snora62
ENSMUSG00000001151	1971.27	-0.0594099	0.0872788	-0.680691	0.496067	0.999537	Pcnt
ENSMUSG00000001150	2312.42	0.0102097	0.0879018	0.116149	0.907535	0.999537	Mcm3ap
ENSMUSG00000001157	1102.49	0.0572389	0.0938339	0.610003	0.54186	0.999537	Gmcl1
ENSMUSG00000001156	2772.51	0.101006	0.0875976	1.15307	0.248883	0.999537	Mxd1
ENSMUSG00000097906	1672.18	-0.0348834	0.087991	-0.396442	0.691779	0.999537	Gm9625
ENSMUSG00000001158	800.444	-0.00380905	0.0944288	-0.0403379	0.967824	0.999537	Snrnp27
ENSMUSG00000010277	7751.9	-0.0351821	0.0835089	-0.421297	0.673538	0.999537	2610507B11Rik
ENSMUSG00000087321	42.8024	0.0233669	0.0656474	0.355945	0.721881	0.999537	Gm5353
ENSMUSG00000082134	45.4339	0.00621681	0.0661784	0.0939402	0.925157	0.999537	Gm15236
ENSMUSG00000051832	16.0706	0.00980586	0.0450555	0.21764	0.82771	0.999537	E230016K23Rik
ENSMUSG00000038188	714.301	0.0811775	0.0958149	0.847232	0.396866	0.999537	Scarf1
ENSMUSG00000032212	3560.34	-0.00773247	0.0848005	-0.0911842	0.927346	0.999537	Sltm
ENSMUSG00000032216	13815.3	-0.108828	0.088156	-1.23449	0.217021	0.999537	Nedd4
ENSMUSG00000032217	2864.54	0.0535889	0.0842475	0.636089	0.524718	0.999537	Rnf111
ENSMUSG00000032215	609.859	-0.0707595	0.0963645	-0.73429	0.462772	0.999537	Rsl24d1
ENSMUSG00000032218	544.776	-0.0981717	0.096491	-1.01742	0.308954	0.999537	Ccnb2
ENSMUSG00000084989	9.17039	-0.00297096	0.0352022	-0.084397	0.932741	0.999537	Crocc2
ENSMUSG00000040264	2372.62	-0.00418384	0.0936221	-0.0446886	0.964356	0.999537	Gbp2b
ENSMUSG00000040265	152.648	0.0236072	0.0903552	0.261271	0.793883	0.999537	Dnm3
ENSMUSG00000040263	1079.88	0.00621969	0.0910807	0.0682877	0.945557	0.999537	Klhdc4
ENSMUSG00000040260	364.466	-0.0711957	0.097256	-0.732044	0.464142	0.999537	Daam2
ENSMUSG00000055407	174.872	0.146581	0.0907531	1.61516	0.106275	0.999537	Map6
ENSMUSG00000040268	2646.38	0.031441	0.0894279	0.351579	0.725154	0.999537	Plekha1
ENSMUSG00000040269	339.864	0.0382125	0.0971889	0.393178	0.694188	0.999537	Mrps28
ENSMUSG00000024251	1196.92	-0.0345593	0.0921178	-0.375164	0.707538	0.999537	Thada
ENSMUSG00000000282	1474.64	-0.0196118	0.0905225	-0.216651	0.828481	0.999537	Mnt
ENSMUSG00000024259	1827.28	-0.0209022	0.0900506	-0.232116	0.816448	0.999537	Slc25a46
ENSMUSG00000024258	642.396	-0.0566566	0.0966704	-0.58608	0.557822	0.999537	Polr2d
ENSMUSG00000059486	1758.71	-0.0524169	0.0884046	-0.59292	0.553235	0.999537	Kbtbd2
ENSMUSG00000059482	320.293	-0.118219	0.0964771	-1.22536	0.220441	0.999537	2610301B20Rik
ENSMUSG00000059483	34.5533	-0.0140221	0.0610709	-0.229603	0.8184	0.999537	Gm5528
ENSMUSG00000107389	28.0438	-0.00660521	0.0563195	-0.117281	0.906637	0.999537	RP23-8L20.8
ENSMUSG00000027552	451.696	0.00647507	0.0972108	0.0666086	0.946893	0.999537	E2f5
ENSMUSG00000056687	290.299	0.0743895	0.0965861	0.770189	0.441188	0.999537	Gm11696
ENSMUSG00000005107	353.658	0.129909	0.0972024	1.33648	0.181391	0.999537	Slc2a9
ENSMUSG00000005102	1101.23	0.0480093	0.0917274	0.523391	0.600702	0.999537	Eif2ak4
ENSMUSG00000005103	11695.5	-0.0306136	0.0815395	-0.375445	0.707329	0.999537	Wdr1
ENSMUSG00000055480	53.9507	-0.0623823	0.0706832	-0.882562	0.377473	0.999537	Zfp458
ENSMUSG00000055485	421.256	-0.0322289	0.0972078	-0.331546	0.740232	0.999537	Soga1
ENSMUSG00000002944	14096.5	-0.164085	0.0914185	-1.79488	0.0726735	0.999537	Cd36
ENSMUSG00000015354	350.392	0.0417776	0.0941554	0.443709	0.657253	0.999537	Pcolce2
ENSMUSG00000015355	4221.18	0.0167094	0.0837684	0.199471	0.841894	0.999537	Cd48
ENSMUSG00000059150	9.03039	-0.0183028	0.0348371	-0.525381	0.599318	0.999537	Rpl26-ps4
ENSMUSG00000015357	1033.87	0.0158304	0.0914629	0.17308	0.862589	0.999537	Clpx
ENSMUSG00000040482	1095.34	0.0554353	0.0926492	0.598335	0.549616	0.999537	Dxo
ENSMUSG00000040483	1009.1	0.00960911	0.0966079	0.099465	0.920769	0.999537	Xaf1
ENSMUSG00000040481	5415.04	-0.137503	0.0894604	-1.53702	0.124288	0.999537	Bptf
ENSMUSG00000040488	3687.77	0.0252845	0.0785127	0.322044	0.74742	0.999537	Ltbp4
ENSMUSG00000051306	1053.88	-0.0247313	0.0922718	-0.268026	0.788679	0.999537	Usp42
ENSMUSG00000095478	151.029	0.0328127	0.0910354	0.360438	0.718519	0.999537	Gm9824
ENSMUSG00000096954	220.262	0.12808	0.0957118	1.33818	0.180836	0.999537	Gdap10
ENSMUSG00000085211	54.9949	0.0801633	0.0703484	1.13952	0.254487	0.999537	B430219N15Rik
ENSMUSG00000085213	153.143	0.0571512	0.0907858	0.629516	0.529011	0.999537	Gm13091
ENSMUSG00000085214	26.4345	0.0358705	0.0557528	0.643384	0.519975	0.999537	0610005C13Rik
ENSMUSG00000047281	546.793	-0.0360295	0.0962813	-0.374211	0.708247	0.999537	Sfn
ENSMUSG00000047284	2658.25	0.0391591	0.0850475	0.460438	0.645202	0.999537	Neurl4
ENSMUSG00000057229	2710.28	0.0846064	0.0916957	0.922686	0.356171	0.999537	Atp5sl
ENSMUSG00000057223	23.7102	0.0206974	0.0527635	0.392267	0.694861	0.999537	Gm6578
ENSMUSG00000066705	789.887	0.0857274	0.0967005	0.886525	0.375335	0.999537	Fxyd6
ENSMUSG00000084160	8.23536	-0.0158674	0.0328968	-0.48234	0.629565	0.999537	Gm13345
ENSMUSG00000084162	27.1593	-0.00541824	0.0556018	-0.0974472	0.922371	0.999537	Gm11251
ENSMUSG00000016194	1099.38	0.0596536	0.0915866	0.651335	0.51483	0.999537	Hsd11b1
ENSMUSG00000084169	18.7209	0.0197939	0.0481045	0.411478	0.680722	0.999537	Gm12240
ENSMUSG00000103260	394.561	0.033969	0.0971216	0.349758	0.726521	0.999537	Gm8146
ENSMUSG00000103261	7.5798	-0.0184216	0.031661	-0.581837	0.560676	0.999537	Gm36981
ENSMUSG00000052769	30.6998	-0.00431567	0.0537735	-0.0802565	0.936033	0.999537	Gm9889
ENSMUSG00000052760	2944.94	-0.0552638	0.0956184	-0.577962	0.56329	0.999537	A630001G21Rik
ENSMUSG00000052763	753.401	0.0103793	0.09422	0.110161	0.912282	0.999537	Zfp212
ENSMUSG00000018042	3760.39	0.0460414	0.0835529	0.551045	0.581603	0.999537	Cyb5r3
ENSMUSG00000018040	943.62	0.0909913	0.0927772	0.98075	0.326716	0.999537	Rrp7a
ENSMUSG00000050947	373.566	-0.000176839	0.0972157	-0.00181904	0.998549	0.999537	Amigo1
ENSMUSG00000050944	17.9277	-0.0230658	0.0473763	-0.486864	0.626355	0.999537	Efcab5
ENSMUSG00000050945	171.102	-0.0788987	0.0924288	-0.853615	0.393318	0.999537	Zfp438
ENSMUSG00000102275	14.0864	-0.00198523	0.0381546	-0.0520311	0.958504	0.999537	Gm37144
ENSMUSG00000036078	1104.03	0.0668435	0.0913075	0.73207	0.464126	0.999537	Sigmar1
ENSMUSG00000106565	8.28549	-0.0103951	0.0332905	-0.312255	0.754847	0.999537	RP23-38L11.3
ENSMUSG00000053411	6909.84	0.109135	0.091666	1.19057	0.233823	0.999537	Cbx7
ENSMUSG00000036073	624.617	0.104771	0.096107	1.09015	0.275647	0.999537	Galt
ENSMUSG00000002341	6.8061	0.0171256	0.0308629	0.554892	0.578968	0.999537	Ncan
ENSMUSG00000002346	727.333	0.106379	0.0946665	1.12373	0.261128	0.999537	Slc25a42
ENSMUSG00000002345	976.787	0.075926	0.0925853	0.820065	0.412179	0.999537	2310045N01Rik
ENSMUSG00000071528	31.7731	-0.00692999	0.0594324	-0.116603	0.907175	0.999537	Usmg5
ENSMUSG00000055817	1854.94	0.0200848	0.0892432	0.225056	0.821935	0.999537	Mta3
ENSMUSG00000060419	1804.96	0.0403571	0.0921535	0.437934	0.661434	0.999537	Rps16-ps2
ENSMUSG00000108090	44.7615	0.0698791	0.0677964	1.03072	0.302672	0.999537	RP23-21F2.5
ENSMUSG00000055818	30.3947	0.0360842	0.0561039	0.643166	0.520116	0.999537	A230083G16Rik
ENSMUSG00000097902	10.8272	0.00245051	0.0373236	0.0656558	0.947652	0.999537	Gm26531
ENSMUSG00000037035	151.303	-0.0159841	0.0906599	-0.176309	0.860051	0.999537	Inhbb
ENSMUSG00000037031	669.702	0.00778723	0.0963852	0.0807928	0.935607	0.999537	Tspan15
ENSMUSG00000037032	151.077	-0.00672316	0.0888784	-0.0756445	0.939702	0.999537	Apbb1
ENSMUSG00000014601	2081.34	0.0192915	0.0860453	0.224201	0.822601	0.999537	Strip1
ENSMUSG00000020922	907.097	-0.0667954	0.0927875	-0.719875	0.471602	0.999537	Lsm12
ENSMUSG00000014602	113.66	0.0178939	0.0859985	0.208072	0.835173	0.999537	Kif1a
ENSMUSG00000020925	749.606	-0.0894051	0.0947525	-0.943565	0.345392	0.999537	Ccdc43
ENSMUSG00000014606	2871.61	-0.0488412	0.0845351	-0.577762	0.563424	0.999537	Slc25a11
ENSMUSG00000014609	10.6928	0.00877689	0.0366698	0.239349	0.810835	0.999537	Chrne
ENSMUSG00000020929	2930.54	-0.0367575	0.0891552	-0.412286	0.680129	0.999537	Eftud2
ENSMUSG00000020928	15.6525	0.0157044	0.0413102	0.380157	0.703829	0.999537	Higd1b
ENSMUSG00000072553	18.3423	0.0258218	0.0479258	0.538787	0.590034	0.999537	Gm525
ENSMUSG00000030022	468.939	-0.0911377	0.0972375	-0.93727	0.34862	0.999537	Adamts9
ENSMUSG00000030020	187.558	-0.090775	0.0940253	-0.965431	0.334329	0.999537	Prickle2
ENSMUSG00000104548	79.418	-0.0226687	0.0765436	-0.296154	0.767112	0.999537	RP24-511F2.4
ENSMUSG00000030029	1169	0.0773519	0.0933403	0.828709	0.407269	0.999537	Lrig1
ENSMUSG00000063145	70.5196	-0.0106517	0.0767486	-0.138787	0.889618	0.999537	Bbs5
ENSMUSG00000063146	1210.74	-0.0230907	0.0929793	-0.248343	0.803869	0.999537	Clip2
ENSMUSG00000063142	37.446	0.00954413	0.0636266	0.150002	0.880763	0.999537	Kcnma1
ENSMUSG00000048076	5175.27	-0.0231188	0.083216	-0.277817	0.781153	0.999537	Arf1
ENSMUSG00000039501	3467.38	0.00832137	0.0835791	0.0995628	0.920691	0.999537	Znfx1
ENSMUSG00000103272	8.4945	0.0364196	0.0332728	1.09458	0.273703	0.999537	Gm37914
ENSMUSG00000048078	609.867	-0.255714	0.09673	-2.64358	0.00820335	0.999537	Tenm4
ENSMUSG00000103271	8.51994	0.00996505	0.0331081	0.300985	0.763426	0.999537	Ighv4-2
ENSMUSG00000039509	1118.38	-0.0901202	0.0932079	-0.966873	0.333608	0.999537	Nup133
ENSMUSG00000104897	12.6012	0.0045148	0.0403455	0.111903	0.9109	0.999537	RP23-331L5.1
ENSMUSG00000056899	145.316	0.0204849	0.0864265	0.237021	0.81264	0.999537	Immp2l
ENSMUSG00000104892	82.7644	0.0316006	0.0784662	0.402729	0.687148	0.999537	RP23-297D16.2
ENSMUSG00000104893	8.24099	0.00605884	0.0336827	0.17988	0.857247	0.999537	RP23-409D19.2
ENSMUSG00000104891	52.1297	0.0708258	0.0684092	1.03533	0.300517	0.999537	RP23-434H17.3
ENSMUSG00000056895	24.3188	0.0657453	0.0534755	1.22945	0.218904	0.999537	Hist3h2ba
ENSMUSG00000021322	216.847	0.114491	0.0956138	1.19743	0.231139	0.999537	Aoah
ENSMUSG00000102493	92.0062	-0.00320774	0.0829141	-0.0386875	0.96914	0.999537	Gm8010
ENSMUSG00000021326	1963.01	-0.0519711	0.0884044	-0.587879	0.556613	0.999537	Trim27
ENSMUSG00000021327	3161.91	0.145088	0.0918019	1.58045	0.114005	0.999537	Zkscan3
ENSMUSG00000102496	49.0271	0.0844929	0.0675549	1.25073	0.211033	0.999537	Gm36989
ENSMUSG00000022781	6366.53	-0.016959	0.0808638	-0.209723	0.833884	0.999537	Pak2
ENSMUSG00000022787	366.027	-0.0195146	0.0972448	-0.200675	0.840953	0.999537	Wdr53
ENSMUSG00000022789	3192.97	-0.0547078	0.086412	-0.633105	0.526665	0.999537	Dnm1l
ENSMUSG00000022788	272.509	0.0637535	0.0966027	0.659956	0.509282	0.999537	Fgd4
ENSMUSG00000023781	10.3953	0.000706925	0.0370177	0.0190969	0.984764	0.999537	Hes7
ENSMUSG00000070953	503.555	0.0536694	0.0963501	0.557025	0.577511	0.999537	Rabepk
ENSMUSG00000028809	5836.12	-0.0339501	0.0835059	-0.40656	0.684331	0.999537	Srrm1
ENSMUSG00000028800	1053.87	-0.106037	0.0928438	-1.1421	0.253411	0.999537	Hdac1
ENSMUSG00000028803	1550.68	0.0465078	0.0883259	0.526548	0.598508	0.999537	Nipal3
ENSMUSG00000028804	15.8949	-0.0094663	0.0443461	-0.213464	0.830965	0.999537	Csmd2
ENSMUSG00000028807	200.779	-0.026887	0.0949364	-0.28321	0.777016	0.999537	Zbtb8a
ENSMUSG00000022439	4271.12	-0.0520709	0.0851843	-0.611273	0.541019	0.999537	Parvg
ENSMUSG00000022438	599.083	-0.0549909	0.0959281	-0.573251	0.566475	0.999537	Parvb
ENSMUSG00000022433	1445.36	0.0935207	0.0890162	1.0506	0.293441	0.999537	Csnk1e
ENSMUSG00000022432	29.7183	0.0444626	0.0571971	0.777358	0.436948	0.999537	Smc1b
ENSMUSG00000022431	7.57327	-0.0239276	0.0316481	-0.756049	0.44962	0.999537	Ribc2
ENSMUSG00000022437	2423.12	-0.030954	0.0855991	-0.361616	0.717639	0.999537	Samm50
ENSMUSG00000022436	4439.25	0.189286	0.0821179	2.30505	0.0211639	0.999537	Sh3bp1
ENSMUSG00000022434	666.998	-0.13997	0.0950662	-1.47234	0.140929	0.999537	Fam118a
ENSMUSG00000036854	177.506	0.00200203	0.0917767	0.0218142	0.982596	0.999537	Hspb6
ENSMUSG00000042734	19.8701	0.00221722	0.0471	0.0470747	0.962454	0.999537	Ttc9
ENSMUSG00000036850	615.897	-0.0245352	0.0964167	-0.25447	0.799132	0.999537	Mrpl41
ENSMUSG00000025789	22.987	0.032472	0.051196	0.634269	0.525905	0.999537	St8sia2
ENSMUSG00000036853	506.022	-0.00671175	0.0963422	-0.0696658	0.94446	0.999537	Mcoln3
ENSMUSG00000025784	1809.49	-0.00738035	0.0750597	-0.0983265	0.921673	0.999537	Clec3b
ENSMUSG00000025785	884.4	0.0326898	0.092999	0.351507	0.725208	0.999537	Exosc7
ENSMUSG00000025786	2352.7	0.00758291	0.0883161	0.085861	0.931577	0.999537	Zdhhc3
ENSMUSG00000025787	11.7688	-0.0100642	0.0390222	-0.25791	0.796477	0.999537	Tgm4
ENSMUSG00000025781	4594.98	-0.0169309	0.0819555	-0.206586	0.836333	0.999537	Atp5c1
ENSMUSG00000012609	452.88	0.00370264	0.0972197	0.0380853	0.96962	0.999537	Ttll5
ENSMUSG00000049858	955.813	0.0412761	0.0938219	0.439941	0.65998	0.999537	Suox
ENSMUSG00000035506	19.9395	-0.0445065	0.0494303	-0.90039	0.367913	0.999537	Slc12a8
ENSMUSG00000035505	392.742	-0.0153333	0.0972467	-0.157674	0.874714	0.999537	Cox18
ENSMUSG00000035504	480.543	0.0131445	0.0521526	0.252039	0.801011	0.999537	Reep6
ENSMUSG00000020493	275.169	-0.0643117	0.0929039	-0.692239	0.488787	0.999537	Prr11
ENSMUSG00000020492	421.529	-0.032949	0.0970933	-0.339354	0.734343	0.999537	Ska2
ENSMUSG00000035509	31.7762	0.0211924	0.0569123	0.372369	0.709618	0.999537	Fbxl21
ENSMUSG00000020496	3267.34	0.00563058	0.0852665	0.0660351	0.94735	0.999537	Rnf187
ENSMUSG00000020495	757.176	-0.0214315	0.0947432	-0.226206	0.821041	0.999537	Smg8
ENSMUSG00000042087	29.5101	-0.000114522	0.0580217	-0.00197377	0.998425	0.999537	4933440N22Rik
ENSMUSG00000033904	671.447	-0.116592	0.0955838	-1.21978	0.222547	0.999537	Ccp110
ENSMUSG00000033906	419.575	0.0838609	0.0971356	0.863338	0.387951	0.999537	Zdhhc15
ENSMUSG00000033900	79.6622	-0.00806779	0.0806314	-0.100058	0.920298	0.999537	Map9
ENSMUSG00000028378	185.61	-0.039962	0.094293	-0.423807	0.671707	0.999537	Ptgr1
ENSMUSG00000033902	852.486	-0.0354535	0.0947113	-0.374332	0.708157	0.999537	Mapkbp1
ENSMUSG00000033909	2383.82	0.0688245	0.0854308	0.805617	0.420464	0.999537	Usp36
ENSMUSG00000028373	121.887	0.0263209	0.0879653	0.29922	0.764772	0.999537	Astn2
ENSMUSG00000028370	87.2768	-0.0344087	0.0736385	-0.467265	0.64031	0.999537	Pappa
ENSMUSG00000020149	4656.36	-0.00272602	0.0833322	-0.0327127	0.973904	0.999537	Rab1
ENSMUSG00000020140	35.1027	-0.0470973	0.0604762	-0.778773	0.436113	0.999537	Lgr5
ENSMUSG00000020143	10943.2	-0.0589865	0.0859932	-0.685944	0.492749	0.999537	Dock2
ENSMUSG00000020142	87.5841	-0.00594156	0.0812495	-0.0731273	0.941705	0.999537	Slc1a4
ENSMUSG00000018565	1070.85	0.0474841	0.0928498	0.511407	0.609066	0.999537	Elp5
ENSMUSG00000018566	1320.26	0.125769	0.0756831	1.66178	0.0965568	0.999537	Slc2a4
ENSMUSG00000018567	6981.5	-0.00395947	0.0805574	-0.0491509	0.960799	0.999537	Gabarap
ENSMUSG00000094335	1135.89	-0.0591933	0.056829	-1.0416	0.297595	0.999537	Igkv1-117
ENSMUSG00000039081	406.466	-0.0131405	0.0972254	-0.135155	0.89249	0.999537	Zfp503
ENSMUSG00000039086	397.806	0.0690808	0.0970975	0.711458	0.476801	0.999537	Ss18l1
ENSMUSG00000039087	1899.01	-0.0160713	0.0915125	-0.175619	0.860593	0.999537	Rreb1
ENSMUSG00000039084	124.808	0.0693542	0.088921	0.779953	0.435419	0.999537	Chad
ENSMUSG00000052406	2092.41	0.0862046	0.0880393	0.979161	0.327501	0.999537	Rexo4
ENSMUSG00000044367	201.797	0.043896	0.0949794	0.462163	0.643964	0.999537	Slc16a13
ENSMUSG00000044365	65.8123	-0.025919	0.0748637	-0.346216	0.72918	0.999537	Cxxc4
ENSMUSG00000039089	1351.98	-0.0598086	0.0893753	-0.669185	0.503378	0.999537	L3mbtl3
ENSMUSG00000086839	33.1218	-0.0429981	0.0587729	-0.731598	0.464414	0.999537	Gm11973
ENSMUSG00000044361	10.3247	-0.00499076	0.0363498	-0.137298	0.890795	0.999537	BC024139
ENSMUSG00000086040	115.087	0.0644338	0.0825982	0.780087	0.43534	0.999537	Wipf3
ENSMUSG00000086041	6.68307	-0.0273924	0.0301717	-0.907883	0.36394	0.999537	Gm12869
ENSMUSG00000048814	33.7025	-0.00520944	0.0605595	-0.0860218	0.931449	0.999537	Lonrf2
ENSMUSG00000058446	3825.17	-0.036164	0.0830239	-0.435586	0.663137	0.999537	Znrf2
ENSMUSG00000058444	697.639	-0.0235006	0.0944485	-0.248819	0.8035	0.999537	Map2k5
ENSMUSG00000058443	23.8176	-0.00306637	0.0515177	-0.0595208	0.952537	0.999537	Rpl10-ps3
ENSMUSG00000058440	1328.06	0.0541462	0.0900371	0.601377	0.547589	0.999537	Nrf1
ENSMUSG00000073980	58.1153	0.0112175	0.0722888	0.155176	0.876683	0.999537	Gm9574
ENSMUSG00000073982	3442.5	0.0108792	0.0870584	0.124964	0.900552	0.999537	Rhog
ENSMUSG00000024493	2087.03	-0.119281	0.0893144	-1.33552	0.181707	0.999537	Lars
ENSMUSG00000073987	572.487	-0.0960782	0.0972059	-0.988399	0.322957	0.999537	Ggh
ENSMUSG00000073988	37.9376	-0.00921093	0.0590893	-0.155882	0.876126	0.999537	Ttpa
ENSMUSG00000024498	2820.54	-0.0814968	0.0845678	-0.963685	0.335204	0.999537	Tcerg1
ENSMUSG00000002332	1804.01	-0.0359134	0.0872642	-0.411548	0.680671	0.999537	Dhrs1
ENSMUSG00000033016	4745.41	-0.0236209	0.0886835	-0.26635	0.789969	0.999537	Nfatc1
ENSMUSG00000033014	2451.41	-0.0984527	0.0859742	-1.14514	0.25215	0.999537	Trim33
ENSMUSG00000007279	17.6093	-0.00950216	0.0471406	-0.201571	0.840252	0.999537	Scube2
ENSMUSG00000059316	890.167	0.0565243	0.093669	0.603448	0.546211	0.999537	Slc27a4
ENSMUSG00000005864	8.01732	-0.0388103	0.0323137	-1.20105	0.229733	0.999537	Cnga2
ENSMUSG00000005698	5261.59	-0.047156	0.0828951	-0.568863	0.569449	0.999537	Ctcf
ENSMUSG00000005699	182.709	0.0059428	0.0932158	0.0637532	0.949167	0.999537	Pard6a
ENSMUSG00000005696	457.654	0.0130349	0.0972381	0.134052	0.893362	0.999537	Sh2d1a
ENSMUSG00000086308	9.66581	-0.00649051	0.0344807	-0.188236	0.850692	0.999537	G630016G05Rik
ENSMUSG00000004568	7000.83	0.0257598	0.0802026	0.321184	0.748071	0.999537	Arhgef18
ENSMUSG00000004565	1550.72	0.0789891	0.090496	0.872846	0.382747	0.999537	Pnpla6
ENSMUSG00000004567	1614.49	0.115481	0.0898617	1.2851	0.198757	0.999537	Mcoln1
ENSMUSG00000094134	9.89179	0.01196	0.0360542	0.331723	0.740098	0.999537	Ighv5-15
ENSMUSG00000004561	1357.64	0.0820564	0.0942544	0.870585	0.383981	0.999537	Mettl17
ENSMUSG00000004562	1731.24	0.0953915	0.0876386	1.08846	0.27639	0.999537	Arhgef40
ENSMUSG00000047045	2214.5	-0.0125201	0.0858648	-0.145812	0.88407	0.999537	Tmem164
ENSMUSG00000047044	516.369	-0.0271181	0.0970683	-0.279372	0.77996	0.999537	D030056L22Rik
ENSMUSG00000077192	26.1034	0.0458336	0.054789	0.836549	0.402846	0.999537	Snora17
ENSMUSG00000047040	6.02998	-0.014233	0.0289672	-0.491348	0.62318	0.999537	Prr15l
ENSMUSG00000077222	70.1501	0.00994723	0.0769826	0.129214	0.897188	0.999537	Gm22270
ENSMUSG00000072618	14.9094	-0.0194934	0.043899	-0.444051	0.657006	0.999537	Gm10384
ENSMUSG00000081073	27.8275	0.023217	0.0555694	0.417802	0.676092	0.999537	Gm13758
ENSMUSG00000081076	20.1816	-0.0356649	0.0485504	-0.734595	0.462586	0.999537	Rpsa-ps4
ENSMUSG00000085768	7.05401	-0.0203068	0.0313501	-0.647742	0.517152	0.999537	Gm13707
ENSMUSG00000085760	18.7582	-0.00477484	0.0482375	-0.0989862	0.921149	0.999537	Gm14302
ENSMUSG00000085761	30.9062	-0.0260317	0.0571222	-0.45572	0.648592	0.999537	4930455G09Rik
ENSMUSG00000085766	19.2624	-0.026257	0.046522	-0.5644	0.572482	0.999537	2810430I11Rik
ENSMUSG00000085767	69.94	0.0471414	0.0774112	0.608974	0.542542	0.999537	Gm13563
ENSMUSG00000029810	8622.69	0.0101982	0.0805076	0.126674	0.899198	0.999537	Tmem176b
ENSMUSG00000029811	57.0782	-0.0536971	0.0724044	-0.741628	0.458312	0.999537	Aoc1
ENSMUSG00000006589	1050.07	0.00557993	0.0928464	0.0600985	0.952077	0.999537	Aprt
ENSMUSG00000029815	292.281	0.070934	0.0968882	0.732122	0.464094	0.999537	Malsu1
ENSMUSG00000029816	940.268	-0.0745106	0.0949625	-0.784631	0.43267	0.999537	Gpnmb
ENSMUSG00000029817	4177.61	0.0554982	0.0953742	0.581899	0.560635	0.999537	Tra2a
ENSMUSG00000006585	1073.31	0.000314877	0.0924748	0.00340501	0.997283	0.999537	Cdt1
ENSMUSG00000006587	153.586	0.0472508	0.0920779	0.513161	0.607838	0.999537	Snai3
ENSMUSG00000006586	78.3264	0.0324867	0.0793764	0.409274	0.682339	0.999537	Runx1t1
ENSMUSG00000089683	62.5183	-0.0265356	0.0753165	-0.352322	0.724597	0.999537	4930570N18Rik
ENSMUSG00000089682	1056.85	0.0759137	0.0919523	0.825577	0.409044	0.999537	Bcl2l2
ENSMUSG00000095668	60.5679	-0.0337023	0.0748163	-0.450468	0.652373	0.999537	Trbd1
ENSMUSG00000095661	11.1853	-0.00354576	0.0384717	-0.0921654	0.926567	0.999537	Gm8935
ENSMUSG00000006638	15.7561	0.0291044	0.044662	0.651658	0.514622	0.999537	Abhd1
ENSMUSG00000003032	558.442	0.10658	0.0970168	1.09857	0.271955	0.999537	Klf4
ENSMUSG00000003033	3728.04	0.0444424	0.0845007	0.525941	0.598929	0.999537	Ap1m1
ENSMUSG00000003031	5160.1	0.0790084	0.087086	0.907246	0.364277	0.999537	Cdkn1b
ENSMUSG00000003037	4473.84	-0.00685379	0.0826321	-0.0829434	0.933897	0.999537	Rab8a
ENSMUSG00000003038	628.297	-0.0734987	0.0954125	-0.770325	0.441107	0.999537	Hmgn2
ENSMUSG00000003039	3424.99	0.0715776	0.0881199	0.812275	0.416634	0.999537	Fam32a
ENSMUSG00000047959	399.364	0.0498069	0.0971076	0.512904	0.608018	0.999537	Kcna3
ENSMUSG00000084416	3782.78	0.0516032	0.0861034	0.599316	0.548962	0.999537	Rpl10a-ps1
ENSMUSG00000034379	636.122	-0.0812031	0.0963831	-0.842504	0.399506	0.999537	Wdr5b
ENSMUSG00000034371	524.224	0.000149982	0.0964819	0.00155451	0.99876	0.999537	Tkfc
ENSMUSG00000034377	918.882	-0.0601826	0.0936053	-0.64294	0.520263	0.999537	Tulp4
ENSMUSG00000074754	229.335	0.0267321	0.0950708	0.281181	0.778572	0.999537	Gm561
ENSMUSG00000074758	15.8116	0.0307512	0.0450173	0.683096	0.494546	0.999537	Gm5535
ENSMUSG00000080303	14.5541	0.0278136	0.0428409	0.649229	0.516191	0.999537	Gm12419
ENSMUSG00000017007	43.3574	0.00849905	0.065182	0.13039	0.896258	0.999537	Rbpjl
ENSMUSG00000017002	2569.22	0.0406648	0.0558179	0.728527	0.466291	0.999537	Slpi
ENSMUSG00000017009	2181.92	-0.0379396	0.0860313	-0.440998	0.659215	0.999537	Sdc4
ENSMUSG00000046603	497.136	-0.0494483	0.0968763	-0.510427	0.609752	0.999537	Tcaim
ENSMUSG00000079260	1536.08	0.0542144	0.0891044	0.608437	0.542898	0.999537	Tmppe
ENSMUSG00000046605	408.838	-0.0149273	0.0970779	-0.153766	0.877794	0.999537	B3gntl1
ENSMUSG00000015533	155.109	-0.051654	0.0905778	-0.570272	0.568493	0.999537	Itga2
ENSMUSG00000015536	1246.05	0.0818198	0.0911753	0.89739	0.369511	0.999537	Mocs2
ENSMUSG00000045555	12.8811	0.00576453	0.0399442	0.144315	0.885252	0.999537	Mettl24
ENSMUSG00000082810	36.523	-0.0157742	0.0631686	-0.249715	0.802807	0.999537	Gm8682
ENSMUSG00000082816	6.2821	-0.0179333	0.0294615	-0.608702	0.542722	0.999537	Gm11953
ENSMUSG00000045551	7.20848	-0.00328604	0.0304966	-0.107751	0.914193	0.999537	Fpr1
ENSMUSG00000099413	38.8975	-0.0047778	0.0645683	-0.0739961	0.941014	0.999537	Gm17767
ENSMUSG00000002633	10.5004	0.0152072	0.0376382	0.404037	0.686185	0.999537	Shh
ENSMUSG00000002635	483.389	0.0620576	0.096691	0.641813	0.520994	0.999537	Pdcd2l
ENSMUSG00000000673	1825.97	-0.0519221	0.0901343	-0.576052	0.56458	0.999537	Haao
ENSMUSG00000044600	2178.93	-0.0735837	0.085742	-0.8582	0.390782	0.999537	Smim7
ENSMUSG00000044609	353.906	0.0312475	0.0972452	0.321327	0.747963	0.999537	Gm9294
ENSMUSG00000041079	321.248	-0.0260574	0.0971586	-0.268194	0.78855	0.999537	Rwdd2b
ENSMUSG00000008129	49.905	-0.0187145	0.069567	-0.269014	0.787919	0.999537	4930432K21Rik
ENSMUSG00000041075	405.407	-0.031038	0.0972552	-0.319139	0.749621	0.999537	Fzd7
ENSMUSG00000041073	234.456	0.107511	0.095709	1.12331	0.261305	0.999537	Nacad
ENSMUSG00000079480	7.6015	-0.0084915	0.0320742	-0.264745	0.791206	0.999537	Pin4
ENSMUSG00000079481	308.348	-0.103698	0.096994	-1.06911	0.285018	0.999537	Nhsl2
ENSMUSG00000079487	4831.76	0.040329	0.0895598	0.450302	0.652492	0.999537	Med12
ENSMUSG00000079484	111.412	0.00802115	0.0853535	0.0939757	0.925128	0.999537	Phyhd1
ENSMUSG00000079489	7.35008	-0.00092032	0.0317641	-0.0289736	0.976886	0.999537	C030013D06Rik
ENSMUSG00000081896	181.335	0.15055	0.092762	1.62297	0.104596	0.999537	Gm5389
ENSMUSG00000081895	16.4064	-0.025171	0.0455174	-0.552998	0.580265	0.999537	Rpl17-ps10
ENSMUSG00000058163	75.4288	0.0339868	0.0795075	0.427467	0.669039	0.999537	Gm5431
ENSMUSG00000000093	56.7175	-0.0450961	0.0699473	-0.644715	0.519112	0.999537	Tbx2
ENSMUSG00000050777	81.6805	0.0261499	0.0810318	0.322712	0.746914	0.999537	Tmem37
ENSMUSG00000040389	573.561	0.134198	0.0956632	1.40282	0.160672	0.999537	Wdr47
ENSMUSG00000040385	10133.2	-0.00614974	0.0830971	-0.0740067	0.941005	0.999537	Ppp1ca
ENSMUSG00000040387	16.1739	-0.00541816	0.0454688	-0.119162	0.905147	0.999537	Klhl32
ENSMUSG00000040380	10.9158	0.00612886	0.0378592	0.161885	0.871396	0.999537	Cbln3
ENSMUSG00000040383	3024.36	0.00308585	0.0901879	0.0342158	0.972705	0.999537	Aqr
ENSMUSG00000063445	493.996	0.0110081	0.0966749	0.113867	0.909343	0.999537	Nmral1
ENSMUSG00000097832	11.5165	-0.0472337	0.0382603	-1.23454	0.217003	0.999537	Gm26912
ENSMUSG00000041920	1484.21	-0.00116635	0.0890345	-0.0130999	0.989548	0.999537	Slc16a6
ENSMUSG00000041921	1596.51	0.0655946	0.0918182	0.714397	0.474982	0.999537	Metap1d
ENSMUSG00000041926	1674.97	-0.0451035	0.0892413	-0.505411	0.61327	0.999537	Rnpep
ENSMUSG00000063446	11.6583	-0.00375047	0.0381732	-0.0982489	0.921735	0.999537	Lppr1
ENSMUSG00000039187	216.221	-0.0611669	0.0899382	-0.680098	0.496442	0.999537	Fanci
ENSMUSG00000040037	183.293	-0.0769911	0.0910394	-0.84569	0.397726	0.999537	Negr1
ENSMUSG00000040035	11.4768	-0.0375162	0.0381301	-0.9839	0.325165	0.999537	Disp2
ENSMUSG00000040034	406.916	-0.0221042	0.0972429	-0.227309	0.820183	0.999537	Nup43
ENSMUSG00000040033	4100.59	0.00894281	0.0845832	0.105728	0.915798	0.999537	Stat2
ENSMUSG00000061740	691.946	0.15443	0.0968056	1.59526	0.110655	0.999537	Cyp2d22
ENSMUSG00000105920	17.0443	0.00106172	0.0462208	0.0229705	0.981674	0.999537	RP23-452K12.17
ENSMUSG00000105929	12.8674	-0.0514574	0.0401751	-1.28083	0.200254	0.999537	RP23-69J7.1
ENSMUSG00000057924	67.6508	-0.0107621	0.0764324	-0.140806	0.888023	0.999537	Gm10033
ENSMUSG00000015095	2389.04	0.0696803	0.0875938	0.795494	0.426326	0.999537	Fbxw5
ENSMUSG00000015094	1202.16	-0.0118311	0.091344	-0.129522	0.896945	0.999537	Npdc1
ENSMUSG00000015093	148.729	0.0949782	0.0916722	1.03606	0.300172	0.999537	Clic3
ENSMUSG00000015092	1816.43	0.06435	0.089123	0.722036	0.470272	0.999537	Edf1
ENSMUSG00000015090	39.8933	-0.0495639	0.0556122	-0.891241	0.3728	0.999537	Ptgds
ENSMUSG00000056342	3647.95	-0.0791679	0.0872545	-0.907322	0.364237	0.999537	Usp34
ENSMUSG00000047565	467.394	-0.0544505	0.0968339	-0.562309	0.573906	0.999537	Acot10
ENSMUSG00000057691	1399.21	0.0326144	0.0912132	0.357563	0.720671	0.999537	Zfp746
ENSMUSG00000057696	9.21295	-0.0152551	0.0350364	-0.435408	0.663266	0.999537	Rpl30-ps1
ENSMUSG00000053338	22.4662	0.0078855	0.0518693	0.152026	0.879166	0.999537	Tarm1
ENSMUSG00000085408	64.3588	0.0243182	0.0758176	0.320746	0.748403	0.999537	C530005A16Rik
ENSMUSG00000053332	6457.43	0.0388098	0.0849439	0.456888	0.647752	0.999537	Gas5
ENSMUSG00000053333	621.938	-0.0589019	0.0956462	-0.615831	0.538006	0.999537	Dis3l2
ENSMUSG00000053334	381.398	-0.014966	0.0972264	-0.153929	0.877666	0.999537	Ficd
ENSMUSG00000038845	379.164	0.0310837	0.0971874	0.319832	0.749095	0.999537	Phb
ENSMUSG00000038844	862.945	-0.0470191	0.0952235	-0.493777	0.621464	0.999537	Kif16b
ENSMUSG00000038843	1831.82	-0.10625	0.0883434	-1.20269	0.229095	0.999537	Gcnt1
ENSMUSG00000038848	2066.62	-0.00639134	0.0880515	-0.0725864	0.942135	0.999537	Ythdf1
ENSMUSG00000076864	9.92339	0.027345	0.036291	0.753493	0.451154	0.999537	Trdv1
ENSMUSG00000076867	7.90448	-0.00715813	0.0331286	-0.216071	0.828932	0.999537	Trdv4
ENSMUSG00000076863	19.0281	-0.00807341	0.0484581	-0.166606	0.86768	0.999537	Trav21-dv12
ENSMUSG00000076862	19.619	0.0167008	0.0471487	0.354216	0.723177	0.999537	Trav19
ENSMUSG00000018362	130.643	-0.0930553	0.0884782	-1.05173	0.292923	0.999537	Kpna2
ENSMUSG00000018363	2284.59	0.0314371	0.0864261	0.363746	0.716048	0.999537	Smurf2
ENSMUSG00000016018	2273.7	-0.0379723	0.0872781	-0.435072	0.66351	0.999537	Skiv2l2
ENSMUSG00000066571	1003.94	-0.00484059	0.0972109	-0.0497947	0.960286	0.999537	4931406P16Rik
ENSMUSG00000103439	375.68	-0.0463762	0.0972231	-0.477008	0.633356	0.999537	Gm7019
ENSMUSG00000103436	22.3392	0.0690867	0.049236	1.40318	0.160564	0.999537	Gm36995
ENSMUSG00000103433	189.008	-0.00686928	0.0931406	-0.0737518	0.941208	0.999537	Gm2272
ENSMUSG00000070469	153.925	-0.0177996	0.0897765	-0.198266	0.842837	0.999537	Adamtsl3
ENSMUSG00000054648	1217.85	-0.0511826	0.0927482	-0.551844	0.581055	0.999537	Zfp869
ENSMUSG00000054641	1332.94	0.0479999	0.0740647	0.648081	0.516933	0.999537	Mmrn1
ENSMUSG00000054640	234.749	-0.0378305	0.0936357	-0.404017	0.6862	0.999537	Slc8a1
ENSMUSG00000030057	11395.6	-0.093405	0.0795917	-1.17355	0.240574	0.999537	Cnbp
ENSMUSG00000070462	759.455	-0.0476796	0.0952127	-0.500769	0.616534	0.999537	Mesdc1
ENSMUSG00000048387	175.935	0.062728	0.092862	0.675497	0.49936	0.999537	Osr1
ENSMUSG00000030055	59.9849	-0.0229523	0.0744168	-0.308429	0.757756	0.999537	Rab43
ENSMUSG00000033253	2548.83	0.0419329	0.0857904	0.488783	0.624995	0.999537	Szt2
ENSMUSG00000033255	73.9086	0.0761606	0.078599	0.968978	0.332556	0.999537	Gm5134
ENSMUSG00000048388	104.163	-0.0856579	0.0847198	-1.01107	0.311982	0.999537	Fam171b
ENSMUSG00000033257	1992.45	-0.0704086	0.0894068	-0.787508	0.430984	0.999537	Ttll4
ENSMUSG00000033256	105.623	0.00217545	0.0857539	0.0253685	0.979761	0.999537	Shf
ENSMUSG00000021959	2297.72	-0.00626618	0.0900849	-0.0695586	0.944545	0.999537	Lats2
ENSMUSG00000021958	358.25	-0.0538956	0.0968874	-0.55627	0.578026	0.999537	Pinx1
ENSMUSG00000021951	400.215	0.01566	0.0972559	0.161019	0.872078	0.999537	N6amt2
ENSMUSG00000021950	34.849	-0.0626741	0.0518344	-1.20912	0.226616	0.999537	Anxa8
ENSMUSG00000021953	12.9693	0.0324841	0.0411973	0.7885	0.430404	0.999537	Tdh
ENSMUSG00000021952	623.664	-0.0380096	0.0972182	-0.390972	0.695818	0.999537	Xpo4
ENSMUSG00000021957	15614.8	0.100444	0.0868956	1.15591	0.247717	0.999537	Tkt
ENSMUSG00000071073	15.0833	0.0435994	0.0427609	1.01961	0.307913	0.999537	Lrrc73
ENSMUSG00000071072	835.278	-0.00887276	0.096314	-0.0921233	0.9266	0.999537	Ptges3
ENSMUSG00000100160	19.5632	0.0371206	0.0479506	0.774143	0.438846	0.999537	Gm28527
ENSMUSG00000071076	1344.8	0.0374289	0.0945524	0.395854	0.692213	0.999537	Jund
ENSMUSG00000100164	114.676	-0.0330427	0.0872259	-0.378818	0.704823	0.999537	2610306M01Rik
ENSMUSG00000071074	1715	0.0561782	0.087612	0.641216	0.521383	0.999537	Yipf3
ENSMUSG00000071078	121.183	-0.00870615	0.0858839	-0.101371	0.919256	0.999537	Nr2c2ap
ENSMUSG00000019102	11.5301	-0.0170007	0.0377557	-0.450281	0.652508	0.999537	Aldh3a1
ENSMUSG00000092120	5.96816	0.00888504	0.0290328	0.306035	0.759578	0.999537	Vmn2r90
ENSMUSG00000036555	1082.91	0.0119347	0.0934713	0.127683	0.8984	0.999537	Iqce
ENSMUSG00000036550	5939.94	-0.0924513	0.0896434	-1.03132	0.30239	0.999537	Cnot1
ENSMUSG00000036553	1312.43	0.0908338	0.0924213	0.982823	0.325695	0.999537	Sh3tc1
ENSMUSG00000036552	543.383	-0.000984103	0.0970574	-0.0101394	0.99191	0.999537	Ermard
ENSMUSG00000091580	157.909	0.000468457	0.0907664	0.00516113	0.995882	0.999537	Gm6467
ENSMUSG00000091586	107.142	0.0146562	0.0837111	0.17508	0.861016	0.999537	Cyp4f17
ENSMUSG00000055994	184.248	-0.0758401	0.0941835	-0.805238	0.420682	0.999537	Nod2
ENSMUSG00000055991	460.397	-0.0983145	0.0970226	-1.01331	0.31091	0.999537	Zkscan5
ENSMUSG00000027099	861.351	-0.00967141	0.093532	-0.103402	0.917644	0.999537	Mtx2
ENSMUSG00000023084	18.1227	0.0729976	0.0465634	1.5677	0.116951	0.999537	Lrrc71
ENSMUSG00000023087	545.18	-0.013093	0.0956169	-0.136931	0.891085	0.999537	Ccrn4l
ENSMUSG00000030789	1563.6	0.110394	0.0911295	1.21139	0.225744	0.999537	Itgax
ENSMUSG00000030786	1580.21	-0.138466	0.0906124	-1.52811	0.126484	0.999537	Itgam
ENSMUSG00000030787	5795.93	0.114937	0.0867881	1.32434	0.185389	0.999537	Lyve1
ENSMUSG00000097291	6.9161	0.00389483	0.031074	0.125341	0.900254	0.999537	Gm18828
ENSMUSG00000030785	39.6212	0.0478544	0.0606574	0.788931	0.430153	0.999537	Cox6a2
ENSMUSG00000023089	661.731	-0.0399935	0.0949836	-0.421057	0.673713	0.999537	Ndufa5
ENSMUSG00000023088	1909.45	-0.038348	0.0877654	-0.436937	0.662157	0.999537	Abcc1
ENSMUSG00000030780	819.04	0.0819378	0.0937014	0.874457	0.38187	0.999537	BC017158
ENSMUSG00000033781	1632.61	0.10672	0.0956454	1.11579	0.264512	0.999537	Asb13
ENSMUSG00000033788	240.069	-0.103467	0.0961931	-1.07562	0.282096	0.999537	Dysf
ENSMUSG00000049265	304.267	-0.0381918	0.0945013	-0.404141	0.686109	0.999537	Kcnk3
ENSMUSG00000060621	93.9963	-0.0129314	0.0817504	-0.158182	0.874314	0.999537	Nkpd1
ENSMUSG00000038065	1426.71	0.136189	0.0913021	1.49163	0.135797	0.999537	Mturn
ENSMUSG00000038064	89.3744	-0.0153371	0.0697344	-0.219936	0.825921	0.999537	Cldn22
ENSMUSG00000097749	31.9243	-0.04537	0.055891	-0.811759	0.41693	0.999537	Gm16938
ENSMUSG00000038060	25.3401	-0.037287	0.0541444	-0.688658	0.491038	0.999537	Dlec1
ENSMUSG00000097747	17.2693	-0.0493848	0.0465562	-1.06076	0.288801	0.999537	Gm26534
ENSMUSG00000097746	21.3076	0.0222053	0.0506298	0.438581	0.660965	0.999537	Gm6225
ENSMUSG00000038069	901.637	0.023723	0.0926471	0.256057	0.797906	0.999537	Cdkn2aip
ENSMUSG00000038068	698.639	0.076442	0.0948553	0.80588	0.420312	0.999537	Rnf144b
ENSMUSG00000037202	375.664	0.134543	0.0972114	1.38402	0.166352	0.999537	Prf1
ENSMUSG00000030254	486.124	-0.0942719	0.0970955	-0.970919	0.331589	0.999537	Rad18
ENSMUSG00000030255	613.142	0.033839	0.096231	0.351644	0.725106	0.999537	Sspn
ENSMUSG00000030256	301.101	-0.0228301	0.0970934	-0.235135	0.814104	0.999537	Bhlhe41
ENSMUSG00000030257	747.391	-0.0138996	0.096419	-0.144159	0.885375	0.999537	Srgap3
ENSMUSG00000030259	624.573	-0.0961153	0.0965397	-0.995603	0.319443	0.999537	Rassf8
ENSMUSG00000087298	928.798	-0.0322121	0.0930755	-0.346086	0.729278	0.999537	Gm9392
ENSMUSG00000031785	437.048	-0.0224586	0.0972549	-0.230925	0.817373	0.999537	Adgrg1
ENSMUSG00000031787	593.567	0.0528289	0.0955243	0.553042	0.580235	0.999537	Katnb1
ENSMUSG00000031786	7.92884	-0.000985802	0.0317359	-0.0310626	0.97522	0.999537	Drc7
ENSMUSG00000031781	1098.14	0.00705864	0.0915718	0.0770831	0.938557	0.999537	Ciapin1
ENSMUSG00000031780	119.381	-0.0200878	0.0867824	-0.231473	0.816947	0.999537	Ccl17
ENSMUSG00000031783	301.261	-0.0129001	0.0969217	-0.133098	0.894116	0.999537	Polr2c
ENSMUSG00000031782	1323.02	0.0585828	0.0896548	0.653426	0.513482	0.999537	Coq9
ENSMUSG00000031789	30.7213	0.0456206	0.0581249	0.784872	0.432529	0.999537	Cngb1
ENSMUSG00000031788	379.558	0.0392658	0.0972467	0.403775	0.686378	0.999537	Kifc3
ENSMUSG00000070858	11.5818	0.019912	0.0390413	0.510023	0.610035	0.999537	Gm1673
ENSMUSG00000105691	5.84812	-0.0133592	0.028624	-0.466714	0.640705	0.999537	RP23-447N11.5
ENSMUSG00000090213	1463.72	0.0172656	0.0889764	0.194047	0.846139	0.999537	Tmem189
ENSMUSG00000090210	187.331	0.110149	0.0919876	1.19744	0.231136	0.999537	Itga10
ENSMUSG00000031125	41.2214	-0.0247618	0.0623575	-0.397095	0.691298	0.999537	3830403N18Rik
ENSMUSG00000090215	13.5817	-0.00140818	0.0421034	-0.0334458	0.973319	0.999537	Trim34b
ENSMUSG00000031129	1057.86	-0.00259553	0.0923381	-0.028109	0.977575	0.999537	Slc9a9
ENSMUSG00000105480	8.51147	0.00898641	0.0342382	0.262468	0.792961	0.999537	Igkv13-78-1
ENSMUSG00000034579	18.6143	0.0182207	0.0477349	0.381705	0.70268	0.999537	Pla2g3
ENSMUSG00000034570	55.0126	0.0786871	0.0719237	1.09404	0.273939	0.999537	Inpp5j
ENSMUSG00000034573	371.185	0.00085362	0.0967492	0.00882301	0.99296	0.999537	Ptpn13
ENSMUSG00000034575	724.125	0.0105605	0.0942915	0.111998	0.910825	0.999537	Papd7
ENSMUSG00000034574	1302.24	-0.0902903	0.0906051	-0.996526	0.318995	0.999537	Daam1
ENSMUSG00000048600	298.055	0.00782382	0.0970894	0.0805837	0.935773	0.999537	Gm5763
ENSMUSG00000062082	101.999	0.00945286	0.0766646	0.123301	0.901868	0.999537	Cd200r4
ENSMUSG00000062083	696.195	0.105277	0.0967189	1.08848	0.276382	0.999537	Rpl13a-ps1
ENSMUSG00000062081	171.197	-0.030205	0.0931699	-0.324193	0.745792	0.999537	Gm6055
ENSMUSG00000025666	195.721	-0.0543453	0.0943185	-0.576189	0.564487	0.999537	Tmem47
ENSMUSG00000025665	44.4044	-0.0598073	0.0673092	-0.888546	0.374247	0.999537	Rps6ka6
ENSMUSG00000021179	924.925	-0.159502	0.0937448	-1.70145	0.0888593	0.999537	Nrde2
ENSMUSG00000021178	1924.76	-0.0376039	0.0869641	-0.432408	0.665445	0.999537	Psmc1
ENSMUSG00000102280	13.5644	-0.0439583	0.0417954	-1.05175	0.292915	0.999537	Gm36999
ENSMUSG00000021171	4343.29	0.0115737	0.0818637	0.141377	0.887572	0.999537	Esyt2
ENSMUSG00000021177	598.732	-0.0799722	0.0970465	-0.82406	0.409905	0.999537	Tdp1
ENSMUSG00000021176	41.559	-0.077326	0.0661057	-1.16973	0.242108	0.999537	Efcab11
ENSMUSG00000021175	504.539	-0.0405942	0.0968269	-0.419245	0.675037	0.999537	Cdca7l
ENSMUSG00000099254	9.86832	-0.0103678	0.0363446	-0.285265	0.775441	0.999537	Mir7030
ENSMUSG00000024048	4656.41	-0.0104062	0.0828859	-0.125549	0.900089	0.999537	Myl12a
ENSMUSG00000024049	147.713	-0.0416466	0.091515	-0.45508	0.649052	0.999537	Myom1
ENSMUSG00000074361	232.272	0.110716	0.0960246	1.15299	0.248914	0.999537	C5ar2
ENSMUSG00000024042	1974.17	0.159035	0.0868284	1.8316	0.0670109	0.999537	Sik1
ENSMUSG00000024043	488.995	-0.0245387	0.0967537	-0.25362	0.799789	0.999537	Arhgap28
ENSMUSG00000024044	847.416	0.0181847	0.0929972	0.19554	0.84497	0.999537	Epb4.1l3
ENSMUSG00000024045	8263.75	0.0459435	0.0903998	0.508225	0.611295	0.999537	Akap8
ENSMUSG00000044442	583.807	-0.0181619	0.0958238	-0.189535	0.849674	0.999537	N6amt1
ENSMUSG00000044447	714.762	0.0238213	0.0951859	0.250261	0.802386	0.999537	Dock5
ENSMUSG00000068014	6.22649	-0.0169357	0.0295477	-0.573166	0.566532	0.999537	Gm14648
ENSMUSG00000042298	611.97	-0.049454	0.0957609	-0.516432	0.605553	0.999537	Ttc19
ENSMUSG00000042293	105.605	0.046424	0.0862049	0.538531	0.590211	0.999537	Gm5617
ENSMUSG00000042292	3897.33	0.0541429	0.0823882	0.657168	0.511073	0.999537	Mkl1
ENSMUSG00000034168	1273.82	0.0669362	0.0942594	0.710128	0.477625	0.999537	Irf2bpl
ENSMUSG00000044199	2248.9	0.15265	0.0864582	1.76559	0.0774645	0.999537	S1pr4
ENSMUSG00000044197	2077.58	0.0832988	0.089206	0.93378	0.350417	0.999537	Gpr146
ENSMUSG00000027562	725.097	-0.0113894	0.0961006	-0.118515	0.905659	0.999537	Car2
ENSMUSG00000058761	1422.16	-0.00065806	0.0908954	-0.00723975	0.994224	0.999537	Rnf169
ENSMUSG00000008845	657.834	0.145424	0.0971705	1.49658	0.134502	0.999537	Cd163
ENSMUSG00000008843	61.2896	-0.0357517	0.0744763	-0.480041	0.631198	0.999537	Cldn13
ENSMUSG00000001870	1024.86	0.0185066	0.0938336	0.197228	0.84365	0.999537	Ltbp1
ENSMUSG00000027531	1686.72	-0.0414395	0.0890134	-0.465542	0.641543	0.999537	Impa1
ENSMUSG00000075010	6510.53	0.00220198	0.0904991	0.0243315	0.980588	0.999537	AW112010
ENSMUSG00000027533	974.528	0.267089	0.0954549	2.79806	0.00514107	0.999537	Fabp5
ENSMUSG00000075012	39.6973	0.0860591	0.0621817	1.38399	0.166361	0.999537	Fjx1
ENSMUSG00000027536	40.1682	-0.0505022	0.0652349	-0.77416	0.438836	0.999537	Chmp4c
ENSMUSG00000080921	1671.22	0.0587814	0.0906724	0.648283	0.516802	0.999537	Rpl38-ps2
ENSMUSG00000025184	1165.85	-0.0471527	0.0906187	-0.520342	0.602825	0.999537	R3hcc1l
ENSMUSG00000005553	7.25209	0.010363	0.0313383	0.330681	0.740885	0.999537	Atp4a
ENSMUSG00000029146	2826.89	-0.0211	0.0845794	-0.24947	0.802997	0.999537	Snx17
ENSMUSG00000040631	268.082	-0.0625629	0.09656	-0.647917	0.517039	0.999537	Dok4
ENSMUSG00000082204	11.3117	-0.0177496	0.0373141	-0.47568	0.634302	0.999537	Gm7722
ENSMUSG00000082202	11.2114	0.0188804	0.0387449	0.487301	0.626045	0.999537	Gm4910
ENSMUSG00000039021	14.6671	-0.00641254	0.0427484	-0.150007	0.880759	0.999537	Ttc16
ENSMUSG00000057421	2062.86	-0.030647	0.0880054	-0.34824	0.72766	0.999537	Las1l
ENSMUSG00000094075	200.694	-0.169076	0.0926088	-1.8257	0.0678961	0.999537	Ighv1-80
ENSMUSG00000047368	1742.48	-0.0203408	0.0913292	-0.222719	0.823754	0.999537	Abhd17b
ENSMUSG00000047363	25.3354	0.022283	0.0523649	0.425533	0.670448	0.999537	Cstad
ENSMUSG00000042901	1406.29	-0.00177525	0.0922144	-0.0192513	0.984641	0.999537	Aida
ENSMUSG00000042903	1510.96	-0.0502008	0.088886	-0.564777	0.572225	0.999537	Foxo4
ENSMUSG00000007029	7618.21	0.0318457	0.0821617	0.387598	0.698314	0.999537	Vars
ENSMUSG00000026377	1368.17	-0.0965947	0.0902256	-1.07059	0.284353	0.999537	Nifk
ENSMUSG00000007021	44.3081	0.0161952	0.064752	0.250111	0.802501	0.999537	Syngr3
ENSMUSG00000084338	42.2742	0.0327801	0.0656816	0.499077	0.617725	0.999537	Gm13531
ENSMUSG00000084339	16.128	0.0198644	0.044543	0.445961	0.655626	0.999537	Gm6141
ENSMUSG00000055239	2035.14	0.0496693	0.0868204	0.572093	0.567259	0.999537	Kcmf1
ENSMUSG00000084334	20.9662	-0.00717949	0.0506292	-0.141805	0.887234	0.999537	Gm13494
ENSMUSG00000050600	1982.95	-0.117567	0.0883788	-1.33027	0.18343	0.999537	Zfp831
ENSMUSG00000055235	356.998	0.0214722	0.0972548	0.220783	0.825261	0.999537	Wdr86
ENSMUSG00000083649	27.5031	-0.0306779	0.0564138	-0.5438	0.586579	0.999537	Rasl2-9
ENSMUSG00000046108	16.4772	0.0209458	0.0447259	0.468315	0.639559	0.999537	Il17c
ENSMUSG00000083640	147.83	0.0256881	0.0915667	0.28054	0.779063	0.999537	Gm8876
ENSMUSG00000046101	13.3449	0.00393488	0.0393996	0.099871	0.920447	0.999537	Mcmdc2
ENSMUSG00000083646	111.435	0.0562216	0.0844941	0.665391	0.505801	0.999537	Gm6088
ENSMUSG00000092550	216.986	0.0720218	0.0947658	0.759998	0.447256	0.999537	Gm20496
ENSMUSG00000016256	10297.5	0.0617299	0.0800923	0.770734	0.440864	0.999537	Ctsz
ENSMUSG00000016257	1457.66	0.00244774	0.0898935	0.0272294	0.978277	0.999537	Slmo2
ENSMUSG00000016252	3404.65	-0.00264095	0.0917459	-0.0287855	0.977036	0.999537	Atp5e
ENSMUSG00000016253	1656.3	0.0342213	0.0878596	0.389499	0.696907	0.999537	Nelfcd
ENSMUSG00000064023	516.141	0.0614743	0.0970472	0.633447	0.526442	0.999537	Klk8
ENSMUSG00000042426	975.191	-0.0990308	0.092583	-1.06964	0.28478	0.999537	Dhx29
ENSMUSG00000107736	7.08896	-0.0159968	0.0287838	-0.555757	0.578377	0.999537	RP23-27C9.6
ENSMUSG00000084592	15.9636	-0.00017679	0.0444763	-0.00397493	0.996828	0.999537	Mir1898
ENSMUSG00000042428	253.25	-0.0717829	0.0964067	-0.744584	0.456523	0.999537	Mgat3
ENSMUSG00000001467	2082.33	0.00445859	0.0867306	0.0514073	0.959001	0.999537	Cyp51
ENSMUSG00000082996	18.4479	0.00180339	0.0477005	0.0378066	0.969842	0.999537	Gm6238
ENSMUSG00000082990	6.33205	0.00427952	0.0293032	0.146042	0.883888	0.999537	Gm14052
ENSMUSG00000045455	52.0934	0.00263032	0.0698648	0.0376487	0.969968	0.999537	Gm9797
ENSMUSG00000022442	295.885	0.0798071	0.0969076	0.823538	0.410202	0.999537	Ttll1
ENSMUSG00000022443	30724.6	0.0166288	0.083505	0.199136	0.842156	0.999537	Myh9
ENSMUSG00000107086	21.8062	0.0375267	0.0516073	0.727159	0.467128	0.999537	RP23-113M20.5
ENSMUSG00000001794	6209.74	-0.0230322	0.0809709	-0.28445	0.776066	0.999537	Capns1
ENSMUSG00000017615	1855.74	0.0169884	0.0887933	0.191326	0.84827	0.999537	Tnfaip1
ENSMUSG00000079382	15.5512	0.0161661	0.0436937	0.369987	0.711392	0.999537	Gm3443
ENSMUSG00000078922	305.941	0.075612	0.0968344	0.780839	0.434897	0.999537	Tgtp1
ENSMUSG00000078923	35.4206	0.0170775	0.0605733	0.281931	0.777997	0.999537	Ube2v1
ENSMUSG00000078920	3772.88	0.048681	0.0901158	0.540204	0.589056	0.999537	Ifi47
ENSMUSG00000078921	461.351	0.0932143	0.0970657	0.960322	0.336893	0.999537	Tgtp2
ENSMUSG00000010342	37.0082	-0.0307956	0.0626061	-0.491894	0.622794	0.999537	Tex14
ENSMUSG00000002844	1938.77	-0.0525161	0.0876513	-0.599148	0.549074	0.999537	Adprh
ENSMUSG00000002845	1019.3	0.0179042	0.0932468	0.192009	0.847735	0.999537	Tmem39a
ENSMUSG00000002846	523.667	0.0211575	0.0965678	0.219095	0.826576	0.999537	Timmdc1
ENSMUSG00000002847	192.301	-0.112974	0.0943531	-1.19736	0.231168	0.999537	Pla1a
ENSMUSG00000079037	4212.48	-0.0934292	0.0840236	-1.11194	0.266164	0.999537	Prnp
ENSMUSG00000079036	1446.49	0.0696832	0.0925343	0.753053	0.451418	0.999537	Alkbh1
ENSMUSG00000093476	8.04448	0.00866475	0.0333257	0.260002	0.794863	0.999537	Gm22355
ENSMUSG00000097503	31.2319	-0.00988953	0.0594276	-0.166413	0.867832	0.999537	3110045C21Rik
ENSMUSG00000054843	1472.85	-0.0412316	0.0894724	-0.46083	0.64492	0.999537	Atrnl1
ENSMUSG00000097504	19.5821	0.00797294	0.0490551	0.16253	0.870888	0.999537	4930516B21Rik
ENSMUSG00000097509	21.761	0.00622558	0.0514975	0.120891	0.903777	0.999537	B230322F03Rik
ENSMUSG00000041229	1941.27	-0.111773	0.0900441	-1.24132	0.214488	0.999537	Phf8
ENSMUSG00000041225	1467.86	-0.0322589	0.0886992	-0.363689	0.71609	0.999537	Arhgap12
ENSMUSG00000041220	3090.72	0.0847966	0.0806165	1.05185	0.292868	0.999537	Elovl6
ENSMUSG00000085941	19.6321	-0.0145533	0.049445	-0.294333	0.768503	0.999537	Gm11201
ENSMUSG00000056999	3034.76	0.0406013	0.0627471	0.647063	0.517591	0.999537	Ide
ENSMUSG00000022119	2604.3	-0.0807991	0.0877483	-0.920805	0.357152	0.999537	Rbm26
ENSMUSG00000066319	26.5486	-0.0314322	0.0555109	-0.566236	0.571234	0.999537	Rtp3
ENSMUSG00000022110	1951.23	-0.00578181	0.0884231	-0.065388	0.947865	0.999537	Sucla2
ENSMUSG00000022111	660.972	-0.104258	0.0963832	-1.08171	0.279383	0.999537	Uchl3
ENSMUSG00000022114	254.38	0.03819	0.095048	0.401797	0.687833	0.999537	Spry2
ENSMUSG00000055717	639.333	0.0385142	0.0957176	0.402374	0.687409	0.999537	Slain1
ENSMUSG00000040170	1516.06	0.0749933	0.0646976	1.15913	0.246401	0.999537	Fmo2
ENSMUSG00000091906	10.3334	-0.00597947	0.0367925	-0.162519	0.870897	0.999537	1700099I09Rik
ENSMUSG00000040177	259.712	-0.064047	0.0966776	-0.662481	0.507663	0.999537	2310057M21Rik
ENSMUSG00000040174	586.705	0.0404706	0.0956584	0.423074	0.672241	0.999537	Alkbh3
ENSMUSG00000051413	1819.93	-0.0241796	0.0880504	-0.274611	0.783615	0.999537	Plagl2
ENSMUSG00000051412	691.823	0.0227948	0.0965034	0.236207	0.813272	0.999537	Vamp7
ENSMUSG00000063849	2513.45	0.0830984	0.0922966	0.900341	0.367939	0.999537	Ppcdc
ENSMUSG00000057716	11.2137	-0.00810163	0.0386916	-0.20939	0.834144	0.999537	Tmem178b
ENSMUSG00000057715	20.1812	0.0270936	0.0494784	0.547583	0.583978	0.999537	A830018L16Rik
ENSMUSG00000020705	3905.39	-0.0666369	0.0831278	-0.801621	0.422772	0.999537	Ddx42
ENSMUSG00000025461	88.558	0.0830697	0.0765278	1.08548	0.277707	0.999537	Cd163l1
ENSMUSG00000025465	2449.55	-0.00488108	0.0862474	-0.0565939	0.954869	0.999537	Echs1
ENSMUSG00000025464	93.3034	-0.058861	0.0827535	-0.711281	0.47691	0.999537	Paox
ENSMUSG00000025466	155.17	-0.0457247	0.0915714	-0.499334	0.617544	0.999537	Fuom
ENSMUSG00000052298	6068.65	-0.0459119	0.0819478	-0.560258	0.575304	0.999537	Cdc42se2
ENSMUSG00000039234	1239.27	-0.00628461	0.0918965	-0.0683879	0.945477	0.999537	Sec24d
ENSMUSG00000039236	475.032	0.0800522	0.0969706	0.825531	0.40907	0.999537	Isg20
ENSMUSG00000039231	1067.5	-0.0446837	0.0920052	-0.485665	0.627205	0.999537	Suv39h1
ENSMUSG00000039230	1344.72	-0.0126001	0.0907457	-0.13885	0.889569	0.999537	Tbcd
ENSMUSG00000039233	1474.08	-0.0290589	0.0924306	-0.314386	0.753228	0.999537	Tbce
ENSMUSG00000039232	653.928	-0.023124	0.0955076	-0.242116	0.80869	0.999537	Stx11
ENSMUSG00000052291	279.725	0.0529504	0.0951695	0.556379	0.577952	0.999537	5330438D12Rik
ENSMUSG00000052293	14.9489	-0.00906692	0.043963	-0.20624	0.836604	0.999537	Taf9
ENSMUSG00000039239	86.4337	-0.0656304	0.080289	-0.817427	0.413684	0.999537	Tgfb2
ENSMUSG00000052296	7986.63	0.0598158	0.0817537	0.731659	0.464377	0.999537	Ppp6r1
ENSMUSG00000095958	10.6174	0.0138961	0.0372566	0.372983	0.709161	0.999537	Trav12-3
ENSMUSG00000067547	198.698	0.00641276	0.0935699	0.0685345	0.94536	0.999537	Gm7666
ENSMUSG00000065037	1401.18	0.0160053	0.0178609	0.896109	0.370195	0.999537	Rn7sk
ENSMUSG00000104819	45.3451	-0.0292978	0.0677663	-0.432336	0.665497	0.999537	RP23-123I10.4
ENSMUSG00000060002	5684.43	0.11939	0.0949342	1.25761	0.208534	0.999537	Chpt1
ENSMUSG00000068250	799.278	0.061167	0.0958985	0.637831	0.523584	0.999537	Amn1
ENSMUSG00000068252	19.0954	0.0111734	0.0487581	0.22916	0.818745	0.999537	Apol7b
ENSMUSG00000035936	196.37	0.00125567	0.0925997	0.0135602	0.989181	0.999537	Aldh5a1
ENSMUSG00000035934	179.612	0.0237033	0.0917421	0.258369	0.796122	0.999537	Pknox2
ENSMUSG00000035933	989.528	-0.0500416	0.0947804	-0.527974	0.597517	0.999537	Cog5
ENSMUSG00000035930	240.598	0.107186	0.0960869	1.11551	0.264632	0.999537	Chst4
ENSMUSG00000097889	237.628	0.0270736	0.0960962	0.281735	0.778147	0.999537	Gm26541
ENSMUSG00000097887	14.584	-0.0171946	0.0433478	-0.396666	0.691614	0.999537	Gm26542
ENSMUSG00000097885	378.88	0.14656	0.0972377	1.50724	0.13175	0.999537	5031434O11Rik
ENSMUSG00000097882	19.8708	0.0366674	0.0495327	0.740268	0.459137	0.999537	0610038B21Rik
ENSMUSG00000018752	29.8795	-0.0230219	0.058537	-0.393289	0.694106	0.999537	Tnfsfm13
ENSMUSG00000018750	3616.81	-0.0287463	0.0840869	-0.341864	0.732453	0.999537	Zbtb4
ENSMUSG00000056737	3635.02	-0.0990372	0.0851714	-1.1628	0.244911	0.999537	Capg
ENSMUSG00000102955	14.3042	-0.0171525	0.0413467	-0.414846	0.678254	0.999537	Trbv24
ENSMUSG00000102953	39.5724	0.0686921	0.0643373	1.06769	0.285661	0.999537	Gm37019
ENSMUSG00000020170	1357.58	-0.0117995	0.0924959	-0.127568	0.898491	0.999537	Frs2
ENSMUSG00000039908	924.67	0.120974	0.095943	1.26089	0.207347	0.999537	Slc26a11
ENSMUSG00000039903	22.7572	-0.0295431	0.0506208	-0.583615	0.559479	0.999537	Eva1c
ENSMUSG00000039901	533.436	-0.024319	0.0969664	-0.250798	0.80197	0.999537	9130011E15Rik
ENSMUSG00000019808	154.953	-0.0775444	0.0883299	-0.877895	0.380001	0.999537	Adat2
ENSMUSG00000019809	816.218	-0.15541	0.0934531	-1.66297	0.0963189	0.999537	Pex3
ENSMUSG00000019804	3167.06	0.0125346	0.086352	0.145158	0.884587	0.999537	Snx3
ENSMUSG00000019806	296.457	0.0508401	0.0970361	0.52393	0.600327	0.999537	Aig1
ENSMUSG00000019802	3912.16	0.0128202	0.0854106	0.1501	0.880685	0.999537	Sec63
ENSMUSG00000028364	2507.15	0.0416718	0.0948477	0.439355	0.660404	0.999537	Tnc
ENSMUSG00000020232	1668.82	0.130116	0.088623	1.4682	0.14205	0.999537	Hmg20b
ENSMUSG00000020231	677.425	-0.0208396	0.0952193	-0.218859	0.82676	0.999537	Dip2a
ENSMUSG00000020230	445.568	0.0315734	0.0969377	0.325708	0.744645	0.999537	Prmt2
ENSMUSG00000020235	1500.77	0.0110388	0.0893622	0.123529	0.901688	0.999537	Fzr1
ENSMUSG00000020234	46.8371	0.0267843	0.0650861	0.411522	0.68069	0.999537	4930404N11Rik
ENSMUSG00000020238	3283.86	0.12838	0.0862769	1.488	0.136751	0.999537	Ncln
ENSMUSG00000100555	42.741	-0.0303015	0.066082	-0.458544	0.646562	0.999537	Gm8173
ENSMUSG00000100554	57.164	0.0161061	0.073114	0.220287	0.825647	0.999537	Gm7690
ENSMUSG00000054434	978.095	0.182145	0.0971956	1.874	0.0609298	0.999537	Tmem120b
ENSMUSG00000054435	17958.7	0.00921275	0.0786809	0.11709	0.906789	0.999537	Gimap4
ENSMUSG00000033429	381.825	-0.0336781	0.0972467	-0.346316	0.729105	0.999537	Mcee
ENSMUSG00000033427	86.298	-0.06932	0.0815899	-0.849616	0.395539	0.999537	Upb1
ENSMUSG00000096370	40.5407	-0.0104805	0.0629542	-0.166478	0.867781	0.999537	Gm21992
ENSMUSG00000033423	832.809	0.0163648	0.0931524	0.175678	0.860547	0.999537	Eri3
ENSMUSG00000033420	1256.98	-0.0551388	0.0955406	-0.577124	0.563856	0.999537	Antxr1
ENSMUSG00000101609	257.562	-0.0148781	0.0884025	-0.1683	0.866347	0.999537	Kcnq1ot1
ENSMUSG00000037509	298.721	0.0688736	0.0970682	0.709538	0.477991	0.999537	Arhgef4
ENSMUSG00000037503	10154.8	-0.0244616	0.080703	-0.303106	0.761809	0.999537	Fam168b
ENSMUSG00000104074	6.41978	0.0240741	0.0292251	0.823749	0.410082	0.999537	Gm37025
ENSMUSG00000027122	1036.99	-0.0318637	0.0920827	-0.346034	0.729317	0.999537	Arl14ep
ENSMUSG00000104388	26.0311	-0.0304387	0.0478866	-0.635641	0.525011	0.999537	Gm37033
ENSMUSG00000075705	1232.09	-0.0472218	0.0910766	-0.518485	0.60412	0.999537	Msrb1
ENSMUSG00000026176	2253.29	0.00718048	0.0861808	0.0833187	0.933598	0.999537	Ctdsp1
ENSMUSG00000026177	1507.46	0.0569172	0.0921689	0.617531	0.536885	0.999537	Slc11a1
ENSMUSG00000026174	1541.79	-0.121461	0.0889744	-1.36513	0.172214	0.999537	Rqcd1
ENSMUSG00000026175	12.1058	0.00873932	0.0399478	0.218768	0.826831	0.999537	Vil1
ENSMUSG00000071604	224.909	-0.0441274	0.0937705	-0.470589	0.637934	0.999537	Fam189a2
ENSMUSG00000026173	11.6749	-0.00910316	0.0385317	-0.236251	0.813238	0.999537	Plcd4
ENSMUSG00000026170	1790.84	0.0611816	0.0929518	0.658208	0.510405	0.999537	Cyp27a1
ENSMUSG00000026171	1181.49	0.104847	0.0922913	1.13604	0.255939	0.999537	Rnf25
ENSMUSG00000026955	111.037	0.00492392	0.0871698	0.0564865	0.954954	0.999537	Sapcd2
ENSMUSG00000075703	887.026	-0.0240503	0.0927685	-0.259251	0.795442	0.999537	Ept1
ENSMUSG00000074547	10.8674	0.0165029	0.0376679	0.438117	0.661302	0.999537	Rps8-ps4
ENSMUSG00000060878	7.81197	-0.0165576	0.0326373	-0.507321	0.611929	0.999537	Olfr1420
ENSMUSG00000105383	59.4671	0.0435389	0.0738922	0.589222	0.555712	0.999537	Trex1
ENSMUSG00000105382	10.5816	0.010171	0.0346885	0.293209	0.769362	0.999537	RP24-257M14.3
ENSMUSG00000038742	30.6263	0.00754431	0.0580321	0.130002	0.896565	0.999537	Angptl6
ENSMUSG00000038740	773.687	0.0215527	0.095257	0.226259	0.821	0.999537	Mvb12b
ENSMUSG00000042826	322.034	0.0359433	0.0971813	0.369858	0.711489	0.999537	Fgf11
ENSMUSG00000046330	681.116	-0.145124	0.097146	-1.49388	0.135208	0.999537	Rpl37a
ENSMUSG00000042821	90.1871	-0.00424585	0.0828739	-0.0512327	0.95914	0.999537	Snai1
ENSMUSG00000042828	7.51709	0.0203365	0.0318992	0.637525	0.523783	0.999537	Trim72
ENSMUSG00000104923	528.133	0.0453435	0.0961644	0.471521	0.637269	0.999537	RP24-137F10.1
ENSMUSG00000104927	397.632	0.0583973	0.0971548	0.601074	0.54779	0.999537	RP23-272P19.8
ENSMUSG00000005958	165.737	-0.0875048	0.0901521	-0.970635	0.33173	0.999537	Ephb3
ENSMUSG00000005952	42.7233	0.0427985	0.0650379	0.658054	0.510503	0.999537	Trpv1
ENSMUSG00000005951	393.35	-0.055115	0.0972234	-0.566891	0.570788	0.999537	Shpk
ENSMUSG00000005950	161.765	0.094662	0.0925861	1.02242	0.306581	0.999537	P2rx5
ENSMUSG00000049760	1366.89	0.00107482	0.0916587	0.0117263	0.990644	0.999537	2410015M20Rik
ENSMUSG00000049764	1351.34	0.0813781	0.0895714	0.908527	0.3636	0.999537	Zfp280b
ENSMUSG00000105031	8.57025	0.0230917	0.031391	0.735615	0.461965	0.999537	Gm3511
ENSMUSG00000035212	2399.31	0.00182059	0.0856745	0.0212501	0.983046	0.999537	Leprot
ENSMUSG00000026826	84.2943	0.0186192	0.0806869	0.230759	0.817502	0.999537	Nr4a2
ENSMUSG00000026827	2213.64	0.0879665	0.0923721	0.952306	0.340942	0.999537	Gpd2
ENSMUSG00000026820	458.707	0.0626075	0.0968802	0.646236	0.518126	0.999537	Ptges2
ENSMUSG00000026821	2953.18	0.037617	0.0843706	0.445855	0.655702	0.999537	Ralgds
ENSMUSG00000026822	47.6255	-0.0189278	0.0680558	-0.278123	0.780918	0.999537	Lcn2
ENSMUSG00000026829	103.832	0.048867	0.0854563	0.571836	0.567433	0.999537	Gbgt1
ENSMUSG00000061666	191.438	0.108158	0.0939302	1.15147	0.249539	0.999537	Gdpd1
ENSMUSG00000031216	986.683	0.0623867	0.092279	0.676066	0.498999	0.999537	Stard8
ENSMUSG00000029287	3087.02	-0.0337645	0.0892402	-0.378356	0.705166	0.999537	Tgfbr3
ENSMUSG00000045690	36.614	-0.0364486	0.0632296	-0.576448	0.564312	0.999537	Wdr89
ENSMUSG00000045691	495.876	-0.00628767	0.0969827	-0.0648329	0.948307	0.999537	Thtpa
ENSMUSG00000028468	2616.52	0.0114431	0.0871978	0.131231	0.895592	0.999537	Rgp1
ENSMUSG00000028469	867.363	0.0468549	0.0935819	0.500683	0.616594	0.999537	Npr2
ENSMUSG00000028466	1286.15	0.0618786	0.0903572	0.684823	0.493456	0.999537	Creb3
ENSMUSG00000028467	1948.43	0.095934	0.0889261	1.07881	0.280674	0.999537	Gba2
ENSMUSG00000028464	796.416	-0.119471	0.0940009	-1.27095	0.203745	0.999537	Tpm2
ENSMUSG00000028465	15306.3	-0.0245574	0.08268	-0.297017	0.766453	0.999537	Tln1
ENSMUSG00000028463	89.7125	-0.0179465	0.0832136	-0.215668	0.829247	0.999537	Car9
ENSMUSG00000028460	600.933	0.0326792	0.0960041	0.340394	0.73356	0.999537	Sit1
ENSMUSG00000028461	914.858	0.00810851	0.0956964	0.0847316	0.932475	0.999537	Ccdc107
ENSMUSG00000048410	748.033	-0.0880604	0.0964148	-0.913349	0.361059	0.999537	Zfp407
ENSMUSG00000043445	295.478	0.0826397	0.0966147	0.855353	0.392356	0.999537	Pgp
ENSMUSG00000048416	15.2509	-0.0170674	0.0410218	-0.416057	0.677368	0.999537	Mlf1
ENSMUSG00000043448	23.7494	0.00601232	0.0529933	0.113454	0.90967	0.999537	Gjc2
ENSMUSG00000006360	5141.49	0.0331355	0.0913582	0.362698	0.71683	0.999537	Crip1
ENSMUSG00000006362	1765.13	0.104981	0.0881877	1.19043	0.233878	0.999537	Cbfa2t3
ENSMUSG00000006369	844.293	0.0467103	0.0639375	0.730562	0.465047	0.999537	Fbln1
ENSMUSG00000042312	990.771	-0.0375467	0.0931926	-0.402894	0.687026	0.999537	S100a13
ENSMUSG00000068860	6.72791	-0.0218677	0.0305631	-0.715491	0.474306	0.999537	Gm128
ENSMUSG00000044876	392.649	-0.0238711	0.0972022	-0.245582	0.806006	0.999537	Zfp444
ENSMUSG00000004018	486.9	-0.0940866	0.0968721	-0.971246	0.331426	0.999537	Fancl
ENSMUSG00000032298	1337.24	-0.233914	0.0896424	-2.60941	0.00906991	0.999537	Neil1
ENSMUSG00000032299	1573.07	0.0256938	0.089023	0.28862	0.772872	0.999537	Commd4
ENSMUSG00000032293	3454.4	-0.0692379	0.0845442	-0.818955	0.412812	0.999537	Ireb2
ENSMUSG00000032290	1034.45	-0.0326429	0.0922934	-0.353686	0.723574	0.999537	Ptpn9
ENSMUSG00000032294	6362.7	0.0398801	0.0860986	0.463191	0.643227	0.999537	Pkm
ENSMUSG00000032295	2727.21	0.0897945	0.0880881	1.01937	0.308027	0.999537	Man2c1
ENSMUSG00000081996	9.12148	0.00137624	0.0349342	0.0393953	0.968575	0.999537	Gm7153
ENSMUSG00000044258	1270.72	-0.0189149	0.095488	-0.198086	0.842978	0.999537	Ctla2a
ENSMUSG00000081992	17.074	0.0063996	0.0462482	0.138375	0.889944	0.999537	Gm13408
ENSMUSG00000044252	549.877	-0.116442	0.0968935	-1.20175	0.22946	0.999537	Osbpl1a
ENSMUSG00000044250	1776.54	0.0347506	0.0884722	0.392785	0.694478	0.999537	Pced1b
ENSMUSG00000081999	1015.41	0.0336502	0.0953812	0.352797	0.724241	0.999537	Gm13461
ENSMUSG00000044254	8.71753	-0.0107298	0.033531	-0.319998	0.74897	0.999537	Pcsk9
ENSMUSG00000058355	3904.25	-0.0135351	0.0841434	-0.160858	0.872205	0.999537	Abce1
ENSMUSG00000058351	285.278	0.0385045	0.0967085	0.39815	0.690519	0.999537	Smim4
ENSMUSG00000050122	22.6744	0.00877935	0.0515247	0.170391	0.864702	0.999537	Vwa3b
ENSMUSG00000000204	37.0571	0.0189349	0.0611898	0.309445	0.756983	0.999537	Slfn4
ENSMUSG00000086410	40.3226	-0.071605	0.0644776	-1.11054	0.266766	0.999537	Gm16158
ENSMUSG00000034639	108.891	0.00852285	0.0833733	0.102225	0.918578	0.999537	Setmar
ENSMUSG00000059409	1916.1	0.0323734	0.0866006	0.373824	0.708535	0.999537	Ppp2r5d
ENSMUSG00000059401	183.724	-0.0557032	0.0941013	-0.59195	0.553884	0.999537	Mamld1
ENSMUSG00000041754	11.8883	0.00470025	0.0392225	0.119836	0.904613	0.999537	Trem3
ENSMUSG00000041757	269.669	0.0254602	0.0961849	0.264701	0.79124	0.999537	Plekha6
ENSMUSG00000041750	52.7354	-0.0141526	0.0562379	-0.251655	0.801308	0.999537	Cd1d2
ENSMUSG00000047759	93.7376	0.0102729	0.0838775	0.122476	0.902522	0.999537	Hs3st3a1
ENSMUSG00000047757	204.498	-0.048286	0.0951156	-0.507656	0.611694	0.999537	Fancb
ENSMUSG00000047751	18.6268	-0.0202021	0.0479594	-0.421232	0.673585	0.999537	Utf1
ENSMUSG00000027708	636.042	-0.088816	0.0965009	-0.920365	0.357382	0.999537	Dcun1d1
ENSMUSG00000056608	2097.38	-0.130263	0.0890197	-1.4633	0.143384	0.999537	Chd9
ENSMUSG00000027706	3486.34	0.0117443	0.0829893	0.141516	0.887463	0.999537	Sec62
ENSMUSG00000051650	36.2036	0.0251905	0.0618765	0.40711	0.683927	0.999537	B3gnt2
ENSMUSG00000051652	125.57	0.0990088	0.0883014	1.12126	0.262178	0.999537	Lrrc3
ENSMUSG00000056602	1168.89	0.0266259	0.0926895	0.287259	0.773914	0.999537	Fry
ENSMUSG00000000976	1542.26	0.0833007	0.0899517	0.926061	0.354414	0.999537	Heatr6
ENSMUSG00000057554	3166.52	-0.00395079	0.08951	-0.0441379	0.964794	0.999537	Lgals8
ENSMUSG00000057551	893.049	0.00695502	0.092938	0.074835	0.940346	0.999537	Zfp317
ENSMUSG00000004270	1640.95	0.0444628	0.0880222	0.505131	0.613467	0.999537	Lpcat3
ENSMUSG00000080716	123.979	0.00484995	0.0886317	0.0547202	0.956361	0.999537	Gm13503
ENSMUSG00000080717	82.0719	0.0661428	0.0812441	0.814124	0.415574	0.999537	B230307C23Rik
ENSMUSG00000080715	29.7245	-0.0020472	0.0574222	-0.0356517	0.97156	0.999537	Gm5406
ENSMUSG00000099797	30.7372	0.0388286	0.0591173	0.656806	0.511306	0.999537	Gm3145
ENSMUSG00000082415	43.9822	-0.0125846	0.0672123	-0.187237	0.851475	0.999537	Gm12486
ENSMUSG00000046808	2353.94	0.0125247	0.0895802	0.139816	0.888805	0.999537	Atp10d
ENSMUSG00000046805	16443.1	0.00649996	0.0787688	0.0825195	0.934234	0.999537	Mpeg1
ENSMUSG00000046806	241.349	0.166697	0.0961034	1.73456	0.0828182	0.999537	3110062M04Rik
ENSMUSG00000046807	159.068	0.0787878	0.0899232	0.876168	0.380939	0.999537	Lrrc75b
ENSMUSG00000089774	663.519	-0.025703	0.0970704	-0.264787	0.791174	0.999537	Slc5a3
ENSMUSG00000003721	1204.12	-0.0272025	0.090938	-0.299132	0.764839	0.999537	Insig2
ENSMUSG00000015937	5433.23	-0.0934433	0.0817774	-1.14265	0.253182	0.999537	H2afy
ENSMUSG00000015932	2422.73	-0.0742389	0.0858851	-0.864398	0.387369	0.999537	Dstn
ENSMUSG00000007613	2582.35	-0.0359126	0.0881682	-0.40732	0.683773	0.999537	Tgfbr1
ENSMUSG00000007610	812.045	0.0595707	0.093525	0.636949	0.524158	0.999537	Gtpbp3
ENSMUSG00000007617	330.616	0.00765111	0.0972415	0.0786816	0.937286	0.999537	Homer1
ENSMUSG00000061259	31.0303	0.0351808	0.0590694	0.595584	0.551453	0.999537	Tmprss11d
ENSMUSG00000009549	2519.29	0.0200616	0.0897109	0.223625	0.823049	0.999537	Srp14
ENSMUSG00000073491	2180.04	0.00871022	0.0787212	0.110646	0.911897	0.999537	Pydc4
ENSMUSG00000073490	932.85	0.136592	0.0938494	1.45544	0.145549	0.999537	AI607873
ENSMUSG00000083438	73.9353	0.00161326	0.0790327	0.0204125	0.983714	0.999537	Gm5402
ENSMUSG00000079853	62.1657	-0.063491	0.0750643	-0.845822	0.397652	0.999537	Klra1
ENSMUSG00000001604	70.8994	0.0868935	0.0754853	1.15113	0.249678	0.999537	Tcea3
ENSMUSG00000045867	210.991	-0.0219739	0.0953053	-0.230563	0.817654	0.999537	Cradd
ENSMUSG00000045868	99.1822	-0.0465552	0.0814024	-0.571914	0.56738	0.999537	Gvin1
ENSMUSG00000100711	80.8395	-0.0591565	0.0793559	-0.745457	0.455995	0.999537	Gm29461
ENSMUSG00000067942	1190.51	-0.0289669	0.0929308	-0.311704	0.755266	0.999537	Zfp160
ENSMUSG00000095200	195.109	0.00371058	0.0470328	0.0788934	0.937117	0.999537	Ighv1-7
ENSMUSG00000095204	105.087	0.0708497	0.0811111	0.87349	0.382396	0.999537	Ighv1-52
ENSMUSG00000032679	373.35	0.041189	0.096973	0.424747	0.671021	0.999537	Cd59a
ENSMUSG00000096578	7.91843	-0.0127546	0.0331789	-0.384419	0.700668	0.999537	Gm9529
ENSMUSG00000096573	31.6834	0.00685173	0.0592795	0.115584	0.907983	0.999537	1700009J07Rik
ENSMUSG00000014686	252.272	0.148854	0.0963291	1.54526	0.122282	0.999537	Ceacam16
ENSMUSG00000003549	715.014	0.0541324	0.0945405	0.572585	0.566926	0.999537	Ercc1
ENSMUSG00000017421	9043.93	0.0515955	0.0862333	0.598325	0.549623	0.999537	Zfp207
ENSMUSG00000017428	1564.76	0.0196911	0.0901491	0.218428	0.827096	0.999537	Psmd11
ENSMUSG00000037742	53911.7	0.0316743	0.0843817	0.375369	0.707386	0.999537	Eef1a1
ENSMUSG00000037740	911.694	0.0346927	0.0928905	0.373479	0.708792	0.999537	Mrps26
ENSMUSG00000074782	16.1248	0.00128999	0.0447628	0.0288184	0.977009	0.999537	4833422C13Rik
ENSMUSG00000023110	1693.43	0.0373108	0.0917889	0.406485	0.684386	0.999537	Prmt5
ENSMUSG00000099875	332.993	-0.0118194	0.0972385	-0.121551	0.903255	0.999537	Gm15453
ENSMUSG00000074151	6127.84	0.0761362	0.0867538	0.877612	0.380155	0.999537	Nlrc5
ENSMUSG00000003545	55.2049	-0.0402033	0.0713177	-0.563721	0.572944	0.999537	Fosb
ENSMUSG00000101191	49.4601	-0.0293339	0.0692627	-0.423516	0.671919	0.999537	Gm28809
ENSMUSG00000079173	20.0092	0.0196052	0.0491045	0.399255	0.689705	0.999537	Zan
ENSMUSG00000079179	1058.78	0.108027	0.0917175	1.17783	0.238865	0.999537	Rab10os
ENSMUSG00000015488	1529.56	0.0700952	0.0885772	0.791346	0.428742	0.999537	Cacfd1
ENSMUSG00000019689	278.893	-0.000701286	0.0967168	-0.00725093	0.994215	0.999537	1110001J03Rik
ENSMUSG00000067297	25.4273	-0.0252075	0.0549154	-0.459025	0.646216	0.999537	Ifit1bl2
ENSMUSG00000039585	1632.16	-0.0838028	0.0911432	-0.919463	0.357854	0.999537	Myo9a
ENSMUSG00000050241	129.247	0.0403185	0.0874625	0.46098	0.644813	0.999537	Klre1
ENSMUSG00000000563	3451.53	-0.00559133	0.0833299	-0.0670987	0.946503	0.999537	Atp5f1
ENSMUSG00000000562	56.4652	-0.0159174	0.073196	-0.217462	0.827848	0.999537	Adora3
ENSMUSG00000050244	2383.25	-0.0473911	0.087962	-0.538768	0.590047	0.999537	Heatr1
ENSMUSG00000000567	55.9146	-0.0786606	0.071442	-1.10104	0.270879	0.999537	Sox9
ENSMUSG00000050248	296.14	-0.0426856	0.0964213	-0.442699	0.657984	0.999537	Evc2
ENSMUSG00000025401	16.836	0.00245042	0.0462087	0.0530294	0.957708	0.999537	Myo1a
ENSMUSG00000062234	4456.97	0.0199465	0.082548	0.241636	0.809062	0.999537	Gak
ENSMUSG00000062232	994.677	-0.000359014	0.0923398	-0.00388796	0.996898	0.999537	Rapgef2
ENSMUSG00000031378	2713.86	0.0262303	0.0853111	0.307467	0.758488	0.999537	Abcd1
ENSMUSG00000031379	65.3084	0.119583	0.0760929	1.57153	0.116059	0.999537	Pir
ENSMUSG00000041417	5166.96	-0.00566753	0.0859243	-0.0659595	0.94741	0.999537	Pik3r1
ENSMUSG00000041415	3218.77	-0.08118	0.083405	-0.973323	0.330393	0.999537	Dicer1
ENSMUSG00000031370	1051.35	0.000963142	0.0916791	0.0105056	0.991618	0.999537	Zrsr2
ENSMUSG00000031371	620.744	0.0323066	0.0952841	0.339056	0.734568	0.999537	Haus7
ENSMUSG00000031373	1660.18	0.0105376	0.0719539	0.146449	0.883567	0.999537	Car5b
ENSMUSG00000031374	8.01448	-0.0196733	0.0329279	-0.597465	0.550197	0.999537	Zfp92
ENSMUSG00000031375	9221.91	-0.00163174	0.0883745	-0.018464	0.985269	0.999537	Bgn
ENSMUSG00000031377	96.4587	0.0804467	0.0777329	1.03491	0.30071	0.999537	Bmx
ENSMUSG00000094966	11.9524	0.0505098	0.0396282	1.27459	0.202454	0.999537	Trav9-2
ENSMUSG00000106713	6.34954	-0.0186291	0.0299502	-0.622001	0.533941	0.999537	RP23-42O8.6
ENSMUSG00000022708	1485.83	-0.159987	0.0924677	-1.73019	0.0835966	0.999537	Zbtb20
ENSMUSG00000022701	235.518	-0.0727236	0.0955703	-0.760944	0.44669	0.999537	2610015P09Rik
ENSMUSG00000029136	144.639	-0.0627274	0.089349	-0.70205	0.482648	0.999537	Rbks
ENSMUSG00000029135	754.327	0.0268044	0.093861	0.285575	0.775204	0.999537	Fosl2
ENSMUSG00000029134	19.3332	0.0280292	0.0469091	0.597521	0.550159	0.999537	Plb1
ENSMUSG00000022704	1054.54	0.0481151	0.0942163	0.510688	0.60957	0.999537	Qtrtd1
ENSMUSG00000029131	470.27	-0.0324234	0.0968766	-0.334688	0.737861	0.999537	Dnajb6
ENSMUSG00000029130	56.5008	0.0392381	0.0725636	0.540741	0.588686	0.999537	Rnf32
ENSMUSG00000038354	185.65	0.15529	0.0941541	1.64932	0.0990831	0.999537	Ankrd35
ENSMUSG00000038357	12.2766	-0.0216328	0.0323741	-0.668214	0.503997	0.999537	Camp
ENSMUSG00000038351	496.564	0.00811109	0.096472	0.0840772	0.932995	0.999537	Sgsm2
ENSMUSG00000038352	2487.02	0.0311187	0.0876152	0.355175	0.722458	0.999537	Arl5c
ENSMUSG00000020413	776.636	-0.0540808	0.0938558	-0.576212	0.564472	0.999537	Hus1
ENSMUSG00000020412	2036.06	-0.029755	0.0863005	-0.344783	0.730257	0.999537	Ascc2
ENSMUSG00000020411	7.7791	0.0218341	0.032645	0.668836	0.5036	0.999537	Nipal4
ENSMUSG00000028668	2582.38	-0.0103067	0.0860141	-0.119825	0.904622	0.999537	Tceb3
ENSMUSG00000028669	938.175	-0.0782356	0.0937032	-0.83493	0.403757	0.999537	Pithd1
ENSMUSG00000020415	864.623	-0.0547506	0.0937397	-0.58407	0.559173	0.999537	Pttg1
ENSMUSG00000028664	128.171	-0.0834718	0.0876802	-0.952003	0.341095	0.999537	Ephb2
ENSMUSG00000102363	11.5363	0.010272	0.0392516	0.261695	0.793556	0.999537	Gm32999
ENSMUSG00000102365	9.76433	0.00162409	0.0364071	0.0446093	0.964419	0.999537	Gm37045
ENSMUSG00000107907	7.55895	0.00389176	0.0314804	0.123625	0.901612	0.999537	RP23-249G11.4
ENSMUSG00000107906	152.647	0.0328258	0.0906652	0.362055	0.717311	0.999537	Gm5580
ENSMUSG00000107909	37.415	-0.075257	0.0623208	-1.20757	0.227211	0.999537	RP24-441E15.4
ENSMUSG00000097530	412.036	0.09483	0.0971156	0.976465	0.328834	0.999537	Kansl2-ps
ENSMUSG00000105156	6.09142	-0.0119533	0.0271944	-0.43955	0.660263	0.999537	RP23-258C13.1
ENSMUSG00000062908	2288.51	0.00352681	0.0896732	0.0393296	0.968628	0.999537	Acadm
ENSMUSG00000062901	3823.83	-0.0720569	0.0883384	-0.815692	0.414676	0.999537	Klhl24
ENSMUSG00000062906	2276.94	0.113049	0.0908144	1.24484	0.213191	0.999537	Hdac10
ENSMUSG00000003099	3201.65	0.0618543	0.0845293	0.73175	0.464321	0.999537	Ppp5c
ENSMUSG00000087128	49.1357	0.0234384	0.0688796	0.340281	0.733645	0.999537	Gm12655
ENSMUSG00000038970	1760.89	-0.0150975	0.0881693	-0.171233	0.86404	0.999537	Lmtk2
ENSMUSG00000038973	14.1557	0.00917544	0.0429688	0.213537	0.830908	0.999537	Cldnd2
ENSMUSG00000038975	1687.58	-0.0208783	0.0904414	-0.230849	0.817432	0.999537	Rabggtb
ENSMUSG00000038976	5062.62	0.0490647	0.0823597	0.595737	0.551351	0.999537	Ppp1r9b
ENSMUSG00000087120	5.87602	-0.0248754	0.0288724	-0.861564	0.388928	0.999537	Gm12279
ENSMUSG00000087121	6.11808	-0.0151799	0.0277023	-0.547966	0.583715	0.999537	Gm7847
ENSMUSG00000103103	80.5215	-0.0229354	0.0788878	-0.290735	0.771254	0.999537	4833445I07Rik
ENSMUSG00000025161	138.873	0.0152475	0.0895998	0.170174	0.864874	0.999537	Slc16a3
ENSMUSG00000025162	5094.22	0.0618091	0.0815552	0.75788	0.448523	0.999537	Csnk1d
ENSMUSG00000018659	802.216	-0.0168655	0.094474	-0.17852	0.858314	0.999537	Pnpo
ENSMUSG00000025165	73.2731	-0.0376848	0.078913	-0.477549	0.632971	0.999537	Sectm1a
ENSMUSG00000025169	255.393	0.019985	0.0963663	0.207386	0.835708	0.999537	Ogfod3
ENSMUSG00000018651	287.369	-0.049579	0.0969707	-0.511278	0.609156	0.999537	Tada2a
ENSMUSG00000018654	11841.3	-0.124792	0.0840066	-1.4855	0.137411	0.999537	Ikzf1
ENSMUSG00000032058	2013	-0.00876701	0.0902045	-0.0971904	0.922575	0.999537	Ppp2r1b
ENSMUSG00000052488	2828.23	0.153711	0.0849742	1.80891	0.0704643	0.999537	Cherp
ENSMUSG00000032050	3787.62	0.0379733	0.0848833	0.447358	0.654616	0.999537	Rdx
ENSMUSG00000032051	234.869	0.0831193	0.0960037	0.865792	0.386604	0.999537	Fdx1
ENSMUSG00000039000	1790.53	-0.030525	0.0892508	-0.342013	0.732341	0.999537	Ube3c
ENSMUSG00000039001	3048.03	0.057936	0.0880142	0.658257	0.510373	0.999537	Rps21
ENSMUSG00000039007	1852.99	-0.0625902	0.0876019	-0.714485	0.474928	0.999537	Cpq
ENSMUSG00000039005	875.156	0.0479238	0.0930899	0.514812	0.606685	0.999537	Tlr4
ENSMUSG00000053286	1515.99	0.0560714	0.0918773	0.610286	0.541673	0.999537	Trmt1l
ENSMUSG00000053289	1326.68	-0.106947	0.0911	-1.17395	0.240414	0.999537	Ddx10
ENSMUSG00000021428	1195.33	-0.0614716	0.0917039	-0.670327	0.502649	0.999537	Riok1
ENSMUSG00000021420	493.234	-0.0643298	0.0970811	-0.66264	0.507561	0.999537	Fars2
ENSMUSG00000021423	4604.24	-0.0478469	0.0855031	-0.559593	0.575757	0.999537	Ly86
ENSMUSG00000024414	469.985	0.0221157	0.0966899	0.228728	0.81908	0.999537	Mrpl27
ENSMUSG00000024413	1831.36	0.0290696	0.089722	0.323996	0.745941	0.999537	Npc1
ENSMUSG00000021427	4426.85	-0.0725561	0.0818627	-0.886314	0.375448	0.999537	Ssr1
ENSMUSG00000024410	1809.3	0.134358	0.0890083	1.5095	0.13117	0.999537	3110002H16Rik
ENSMUSG00000086652	162.34	0.0518478	0.0924533	0.560799	0.574934	0.999537	Gm14029
ENSMUSG00000086657	17.0946	-0.0122142	0.0449826	-0.271531	0.785983	0.999537	Stamos
ENSMUSG00000100455	80.0443	-0.0272246	0.0795027	-0.342436	0.732023	0.999537	Gm29170
ENSMUSG00000048895	242.935	0.0238936	0.0944394	0.253005	0.800264	0.999537	Cdk5r1
ENSMUSG00000048897	1611.13	0.0191773	0.0888022	0.215955	0.829023	0.999537	Zfp710
ENSMUSG00000053754	5089.41	-0.0625077	0.0826253	-0.756519	0.449338	0.999537	Chd8
ENSMUSG00000048899	13.1574	0.0260807	0.0399048	0.653572	0.513387	0.999537	Rimkla
ENSMUSG00000032946	9096.52	0.171123	0.0883896	1.93601	0.0528669	0.999537	Rasgrp2
ENSMUSG00000032942	252.815	0.0949793	0.0946935	1.00302	0.315852	0.999537	Ucp3
ENSMUSG00000032940	12.3352	-0.0300287	0.0395761	-0.758758	0.447998	0.999537	Rbm11
ENSMUSG00000086382	14.9859	-0.0425629	0.04371	-0.973757	0.330177	0.999537	Chrna1os
ENSMUSG00000086386	5.78119	-0.00637432	0.0279741	-0.227865	0.819751	0.999537	Gm12108
ENSMUSG00000033096	1923.5	-0.0593038	0.0916615	-0.646988	0.51764	0.999537	Apmap
ENSMUSG00000033099	797.928	-0.0259594	0.0947021	-0.274117	0.783995	0.999537	Nol12
ENSMUSG00000036172	33.6996	0.0383779	0.0589074	0.651495	0.514727	0.999537	Cd200r3
ENSMUSG00000004071	2049.88	0.0126881	0.088575	0.143247	0.886095	0.999537	Cdip1
ENSMUSG00000004070	1448.29	-0.0360784	0.0897539	-0.40197	0.687706	0.999537	Hmox2
ENSMUSG00000048234	751.142	0.0588909	0.0941567	0.625457	0.531671	0.999537	Rnf149
ENSMUSG00000072692	2819	0.0921623	0.0841076	1.09577	0.273181	0.999537	Rpl37rt
ENSMUSG00000072694	364.467	-0.0653385	0.0972538	-0.671835	0.501689	0.999537	1500011B03Rik
ENSMUSG00000030541	2156.49	0.020095	0.0861833	0.233165	0.815633	0.999537	Idh2
ENSMUSG00000030545	474.232	0.0533842	0.0971479	0.549514	0.582653	0.999537	Pex11a
ENSMUSG00000030546	3651.9	-0.0218872	0.0940354	-0.232755	0.815952	0.999537	Plin1
ENSMUSG00000104226	20.5666	-0.00774855	0.0502873	-0.154086	0.877542	0.999537	Gm7470
ENSMUSG00000031631	1201.54	-0.0631264	0.0935378	-0.674876	0.499755	0.999537	Cfap97
ENSMUSG00000031633	4388.01	-0.0100151	0.0842334	-0.118897	0.905357	0.999537	Slc25a4
ENSMUSG00000031634	1022.33	-0.0435585	0.0916117	-0.475469	0.634453	0.999537	Ufsp2
ENSMUSG00000031636	190.094	-0.10497	0.0936685	-1.12065	0.262436	0.999537	Pdlim3
ENSMUSG00000031639	999.36	-0.0465334	0.0934312	-0.49805	0.618449	0.999537	Tlr3
ENSMUSG00000023132	278.682	0.131542	0.0968128	1.35872	0.174234	0.999537	Gzma
ENSMUSG00000071415	4236.17	-0.0984623	0.0820853	-1.19951	0.230329	0.999537	Rpl23
ENSMUSG00000071419	223.373	0.0922182	0.0950278	0.970434	0.33183	0.999537	Rps15-ps2
ENSMUSG00000034041	2108.91	-0.0450534	0.0859384	-0.524252	0.600103	0.999537	Lyl1
ENSMUSG00000034040	41.3147	0.0522865	0.0636198	0.82186	0.411157	0.999537	Wbscr17
ENSMUSG00000034042	1892.15	0.0139095	0.0880137	0.158038	0.874427	0.999537	Gpbp1l1
ENSMUSG00000073125	89.8899	0.0112548	0.0656552	0.171424	0.863891	0.999537	Xlr3b
ENSMUSG00000029275	514.849	0.0528627	0.0964713	0.547963	0.583717	0.999537	Gfi1
ENSMUSG00000029276	282.589	-0.0396683	0.0967467	-0.410022	0.68179	0.999537	Glmn
ENSMUSG00000029270	1574.08	-0.0348516	0.0893588	-0.390018	0.696523	0.999537	Fam69a
ENSMUSG00000029279	89.0679	0.0182346	0.0814982	0.223742	0.822958	0.999537	Brdt
ENSMUSG00000105176	65.4617	0.088075	0.0760943	1.15745	0.24709	0.999537	RP23-418O21.5
ENSMUSG00000035399	99.775	-0.00745961	0.0852517	-0.087501	0.930273	0.999537	Oser1
ENSMUSG00000035397	747.89	0.0724866	0.094998	0.763032	0.445444	0.999537	Klf16
ENSMUSG00000035394	8.25035	-0.00878697	0.0329028	-0.267058	0.789424	0.999537	Cfap53
ENSMUSG00000035392	1071.32	-0.0197512	0.0923186	-0.213946	0.830589	0.999537	Dennd1a
ENSMUSG00000035390	59.0761	-0.00307119	0.0714807	-0.0429653	0.965729	0.999537	Brsk1
ENSMUSG00000046688	1540.83	-0.0166208	0.0905729	-0.183507	0.8544	0.999537	Tifa
ENSMUSG00000046687	647.537	0.0785561	0.0972449	0.807817	0.419196	0.999537	Gm5424
ENSMUSG00000083169	260.851	0.00861648	0.0962124	0.0895569	0.928639	0.999537	Gm6580
ENSMUSG00000035021	3725.43	-0.00969509	0.0841838	-0.115166	0.908314	0.999537	Baz1a
ENSMUSG00000035024	1540.99	0.0078625	0.0890741	0.0882692	0.929663	0.999537	Ncapd3
ENSMUSG00000035027	2727.34	0.0328049	0.084658	0.387499	0.698387	0.999537	Map2k2
ENSMUSG00000045087	17.7696	0.0241774	0.0463679	0.521425	0.602071	0.999537	S1pr5
ENSMUSG00000081069	16.1864	-0.00068606	0.045584	-0.0150505	0.987992	0.999537	Gm13928
ENSMUSG00000081068	170.708	0.0389842	0.092633	0.420845	0.673868	0.999537	Gm12804
ENSMUSG00000044937	81.841	0.0271071	0.080515	0.336671	0.736365	0.999537	Ttc41
ENSMUSG00000044934	981.122	-0.0522794	0.0938247	-0.557203	0.577389	0.999537	Zfp367
ENSMUSG00000010538	40.084	-0.018914	0.059257	-0.319186	0.749585	0.999537	Tsacc
ENSMUSG00000004815	727.096	0.160195	0.0954692	1.67797	0.093352	0.999537	Dgkq
ENSMUSG00000004814	58.238	-0.0222855	0.0738211	-0.301886	0.762739	0.999537	Ccl24
ENSMUSG00000087242	15.9225	0.00200827	0.045278	0.0443544	0.964622	0.999537	C78197
ENSMUSG00000045333	267.515	0.00510292	0.0963423	0.0529665	0.957759	0.999537	Zfp423
ENSMUSG00000087248	18.8542	-0.0118958	0.0486346	-0.244595	0.80677	0.999537	Gm16120
ENSMUSG00000058258	82.6807	0.00879926	0.0812595	0.108286	0.913769	0.999537	Idi1
ENSMUSG00000058254	3752.17	0.0366654	0.087714	0.418011	0.675939	0.999537	Tspan7
ENSMUSG00000032551	583.189	0.00459008	0.0956662	0.0479802	0.961732	0.999537	1110059G10Rik
ENSMUSG00000032553	981.152	0.0766989	0.0933335	0.821772	0.411207	0.999537	Srprb
ENSMUSG00000032555	3306.75	-0.0743859	0.0891713	-0.834191	0.404173	0.999537	Topbp1
ENSMUSG00000032557	1574.72	0.013614	0.0929867	0.146408	0.883599	0.999537	Uba5
ENSMUSG00000032556	133.827	-0.0864786	0.0899083	-0.961853	0.336123	0.999537	Bfsp2
ENSMUSG00000032558	266.829	0.0312499	0.0966131	0.323454	0.746352	0.999537	Nphp3
ENSMUSG00000001366	1156.94	-0.00406908	0.0905253	-0.0449496	0.964147	0.999537	Fbxo9
ENSMUSG00000040302	478.123	-0.13107	0.0968709	-1.35304	0.176043	0.999537	Rbm48
ENSMUSG00000024357	596.559	-0.0302438	0.0960579	-0.314849	0.752876	0.999537	Sil1
ENSMUSG00000024350	799.219	0.0448221	0.0936501	0.478612	0.632215	0.999537	Dnajc18
ENSMUSG00000024352	129.125	-0.0527297	0.0886339	-0.594916	0.5519	0.999537	Spata24
ENSMUSG00000024353	2836.52	-0.00519614	0.087639	-0.0592902	0.952721	0.999537	Mzb1
ENSMUSG00000024359	6112.06	-0.0579466	0.0889789	-0.651239	0.514892	0.999537	Hspa9
ENSMUSG00000050088	1592.08	-0.0317684	0.0933771	-0.340216	0.733694	0.999537	1600012H06Rik
ENSMUSG00000001946	1114.84	-0.0340603	0.0908568	-0.374879	0.707751	0.999537	Esam
ENSMUSG00000001942	811.433	0.0360903	0.0936063	0.385555	0.699827	0.999537	Siae
ENSMUSG00000001943	81.0597	0.105361	0.079141	1.33131	0.183088	0.999537	Vsig2
ENSMUSG00000001948	34.7534	-0.0473647	0.0617265	-0.767331	0.442885	0.999537	Spa17
ENSMUSG00000061878	166.017	-0.0532457	0.0925535	-0.575296	0.565091	0.999537	Sphk1
ENSMUSG00000005069	1519.92	-0.00169958	0.0908197	-0.0187137	0.985069	0.999537	Pex5
ENSMUSG00000055560	97.8175	-0.018131	0.0837471	-0.216497	0.828601	0.999537	Zfp459
ENSMUSG00000087881	21.3116	0.0810366	0.0495432	1.63568	0.101907	0.999537	Gm22442
ENSMUSG00000086432	57.1456	-0.000269607	0.0720702	-0.0037409	0.997015	0.999537	B430119L08Rik
ENSMUSG00000067336	1155.07	-0.0491715	0.0907451	-0.541864	0.587912	0.999537	Bmpr2
ENSMUSG00000015013	707.539	-0.0538548	0.0945198	-0.569773	0.568832	0.999537	Trappc2l
ENSMUSG00000051029	51.17	0.00167339	0.0693158	0.0241415	0.98074	0.999537	Serpinb1b
ENSMUSG00000056035	6.37182	-0.0512418	0.0293839	-1.74388	0.0811804	0.999537	Cyp3a11
ENSMUSG00000051022	275.158	0.0568557	0.0966405	0.588321	0.556317	0.999537	Hs3st1
ENSMUSG00000047658	9.47478	-0.0118072	0.0358234	-0.329594	0.741707	0.999537	Gal3st3
ENSMUSG00000047656	138.423	0.0606918	0.0907357	0.668886	0.503568	0.999537	Trpt1
ENSMUSG00000047657	411.383	-0.0207176	0.0972174	-0.213106	0.831244	0.999537	Crry-ps
ENSMUSG00000047654	16.2263	-0.0122781	0.0447755	-0.274216	0.783919	0.999537	Tssk6
ENSMUSG00000064721	31.868	0.0446352	0.0596652	0.748094	0.454403	0.999537	Gm25855
ENSMUSG00000097360	14.4118	0.037355	0.0418859	0.891828	0.372485	0.999537	9430065F17Rik
ENSMUSG00000097365	66.5631	0.0880028	0.0768484	1.14515	0.252147	0.999537	C030034L19Rik
ENSMUSG00000103548	92.8608	-0.078899	0.0833568	-0.946522	0.343883	0.999537	Gm37670
ENSMUSG00000085487	38.0246	-0.0124353	0.0632595	-0.196576	0.844159	0.999537	Gm15654
ENSMUSG00000082596	17.8764	0.00680773	0.0468681	0.145253	0.884511	0.999537	Gm14227
ENSMUSG00000082599	5.81157	-0.00125344	0.0281551	-0.044519	0.964491	0.999537	Gm13141
ENSMUSG00000087436	11.0377	-0.00523851	0.0377964	-0.138598	0.889768	0.999537	Gm16156
ENSMUSG00000084284	21.3158	0.0155342	0.0508738	0.305348	0.760101	0.999537	Tpt1-ps6
ENSMUSG00000084288	6.21164	0.00588975	0.029691	0.198369	0.842757	0.999537	Gm5228
ENSMUSG00000084289	2195.05	0.0647979	0.0861319	0.75231	0.451865	0.999537	Gm6977
ENSMUSG00000106197	9.61247	0.0311771	0.0361421	0.862627	0.388342	0.999537	RP23-200E11.2
ENSMUSG00000106190	212.763	0.0358904	0.0947939	0.378615	0.704974	0.999537	CAAA01154573.1
ENSMUSG00000082625	28.7074	-0.0247808	0.0571406	-0.433682	0.664519	0.999537	Gm15204
ENSMUSG00000087439	15.0685	0.00587161	0.0439503	0.133596	0.893722	0.999537	Gm15788
ENSMUSG00000082623	34.1799	0.0458002	0.0613378	0.746688	0.455252	0.999537	Gm15493
ENSMUSG00000084755	12.2056	-0.0353077	0.0401104	-0.880263	0.378717	0.999537	Gm16276
ENSMUSG00000096945	13.9749	-0.0260738	0.042328	-0.615994	0.537898	0.999537	Gm26546
ENSMUSG00000064514	43.9795	0.0287328	0.0658795	0.436142	0.662734	0.999537	Gm22455
ENSMUSG00000103349	11.8246	-0.056459	0.032926	-1.71472	0.0863962	0.999537	Gm36888
ENSMUSG00000100691	158.101	-0.0316949	0.0922117	-0.343719	0.731058	0.999537	2010320M18Rik
ENSMUSG00000016637	491.361	-0.00742505	0.0964937	-0.0769485	0.938664	0.999537	Ift27
ENSMUSG00000053519	15.2872	0.0184761	0.0430609	0.42907	0.667872	0.999537	Kcnip1
ENSMUSG00000053510	6560.23	-0.0157508	0.0817432	-0.192686	0.847205	0.999537	Nrd1
ENSMUSG00000061046	613.505	0.00476191	0.0961341	0.049534	0.960494	0.999537	Haghl
ENSMUSG00000031583	1252.35	-0.0406232	0.0918161	-0.44244	0.658171	0.999537	Wrn
ENSMUSG00000061048	48.5205	-0.0583826	0.0665478	-0.877303	0.380322	0.999537	Cdh3
ENSMUSG00000055917	817.533	-0.026584	0.0934313	-0.28453	0.776005	0.999537	Zfp277
ENSMUSG00000055912	321.315	0.107838	0.0970088	1.11163	0.266297	0.999537	Tmem150a
ENSMUSG00000107317	8.07607	0.0236556	0.0328927	0.719175	0.472033	0.999537	WI1-1993I8.1
ENSMUSG00000107310	31.9797	-0.0333872	0.0555315	-0.60123	0.547687	0.999537	RP23-151F20.5
ENSMUSG00000062588	24.5911	-0.0205886	0.0533139	-0.386176	0.699366	0.999537	Gm6104
ENSMUSG00000062585	3333.23	-0.0598144	0.0842192	-0.710222	0.477566	0.999537	Cnr2
ENSMUSG00000062580	635.488	-0.0781862	0.0951945	-0.821331	0.411458	0.999537	Timm17a
ENSMUSG00000091509	155.092	-0.0170342	0.0898924	-0.189495	0.849705	0.999537	Gm17066
ENSMUSG00000036622	3908.2	0.140652	0.0844647	1.66521	0.0958704	0.999537	Atp13a2
ENSMUSG00000036620	1542.99	0.00561135	0.0913606	0.0614198	0.951025	0.999537	Mgat4b
ENSMUSG00000002578	395.565	0.0109348	0.097174	0.112528	0.910405	0.999537	Ikzf4
ENSMUSG00000091507	17.6886	0.0081695	0.0462934	0.176472	0.859923	0.999537	Gm17194
ENSMUSG00000030189	1890.39	-0.0373523	0.090921	-0.410822	0.681203	0.999537	Ybx3
ENSMUSG00000018858	783.044	0.0200983	0.0937875	0.214296	0.830316	0.999537	Ict1
ENSMUSG00000087266	72.8676	0.0680023	0.0782927	0.868565	0.385085	0.999537	Gm15991
ENSMUSG00000038576	49.8344	-0.0200286	0.0694179	-0.288522	0.772947	0.999537	Susd4
ENSMUSG00000038570	22.3801	-0.0221919	0.050935	-0.435691	0.663061	0.999537	Saxo2
ENSMUSG00000038572	58.7902	0.0698285	0.0739136	0.944732	0.344796	0.999537	Bpifb5
ENSMUSG00000038578	1309.56	-0.0166459	0.0904936	-0.183946	0.854056	0.999537	Susd1
ENSMUSG00000097092	7.29465	-0.0019565	0.0299593	-0.0653053	0.947931	0.999537	Gm26725
ENSMUSG00000019189	5917.58	-0.0574139	0.0820317	-0.699899	0.48399	0.999537	Rnf145
ENSMUSG00000019188	3562.01	0.0546486	0.084245	0.648687	0.516541	0.999537	H13
ENSMUSG00000014164	111.414	-0.0192571	0.0862116	-0.22337	0.823248	0.999537	Klhl3
ENSMUSG00000101258	9.28991	0.0124913	0.0355762	0.351115	0.725502	0.999537	Gm29477
ENSMUSG00000066807	73.7859	0.0609176	0.0790485	0.770636	0.440923	0.999537	Gm10179
ENSMUSG00000076522	506.683	-0.00687791	0.0631623	-0.108893	0.913288	0.999537	Igkv16-104
ENSMUSG00000076523	511.715	0.0158788	0.0458091	0.346629	0.72887	0.999537	Igkv15-103
ENSMUSG00000076525	29.8704	-0.0679536	0.0578306	-1.17505	0.239976	0.999537	Igkv1-99
ENSMUSG00000066800	1732.23	0.0136872	0.0911715	0.150126	0.880665	0.999537	Rnasel
ENSMUSG00000030706	416.672	-0.0993135	0.0970077	-1.02377	0.305944	0.999537	Mrpl48
ENSMUSG00000030707	33893	0.00411766	0.0806896	0.0510309	0.959301	0.999537	Coro1a
ENSMUSG00000030704	2110.83	0.0580861	0.0872337	0.665867	0.505496	0.999537	Rab6a
ENSMUSG00000097217	71.2656	-0.0204695	0.0767413	-0.266734	0.789674	0.999537	Gm26549
ENSMUSG00000030703	53.8388	0.0353831	0.0708086	0.4997	0.617286	0.999537	Gdpd3
ENSMUSG00000030701	148.652	0.0988506	0.081843	1.20781	0.227121	0.999537	Plekhb1
ENSMUSG00000097219	34.7511	-0.0236282	0.0619993	-0.381105	0.703126	0.999537	Gm26551
ENSMUSG00000104667	9.46963	0.0349758	0.0352379	0.99256	0.320924	0.999537	RP24-418J2.5
ENSMUSG00000030708	104.506	0.0730075	0.0861295	0.847649	0.396634	0.999537	Dnajb13
ENSMUSG00000063354	277.477	0.0323721	0.0962058	0.336488	0.736503	0.999537	Slc39a4
ENSMUSG00000039628	25.5722	-0.0163862	0.0511577	-0.320308	0.748735	0.999537	Hs3st6
ENSMUSG00000039629	864.132	0.075269	0.0930934	0.808532	0.418784	0.999537	Strip2
ENSMUSG00000039623	1462.48	0.081824	0.0927403	0.882292	0.377619	0.999537	Ap5z1
ENSMUSG00000039620	68.3369	-0.0861374	0.0764038	-1.1274	0.259574	0.999537	6430573F11Rik
ENSMUSG00000039621	7927.15	0.0486721	0.0829734	0.586598	0.557473	0.999537	Prex1
ENSMUSG00000063358	6382.62	-0.0355295	0.0825886	-0.430199	0.667051	0.999537	Mapk1
ENSMUSG00000048138	128.486	0.00428504	0.0382588	0.112001	0.910822	0.999537	Dmrt2
ENSMUSG00000055003	28.865	-0.0145062	0.0533192	-0.272063	0.785573	0.999537	Lrtm2
ENSMUSG00000037280	3452.7	0.0777201	0.0840223	0.924994	0.354969	0.999537	Galnt6
ENSMUSG00000037286	2705.62	-0.155497	0.0891757	-1.74371	0.0812093	0.999537	Stag1
ENSMUSG00000037287	1546.19	0.0249756	0.0894456	0.279227	0.780071	0.999537	Tbcel
ENSMUSG00000092366	13.792	-0.00645942	0.0416396	-0.155127	0.876721	0.999537	Gm17782
ENSMUSG00000019726	2649.09	-0.0617537	0.0893834	-0.690886	0.489637	0.999537	Lyst
ENSMUSG00000021248	3145.14	-0.0787181	0.083843	-0.938875	0.347795	0.999537	Tmed10
ENSMUSG00000102758	46.2107	-0.0284668	0.0672083	-0.423561	0.671886	0.999537	Naaladl2
ENSMUSG00000021241	958.711	0.0812132	0.0932472	0.870945	0.383784	0.999537	Isca2
ENSMUSG00000021240	618.819	0.014291	0.095384	0.149826	0.880902	0.999537	Abcd4
ENSMUSG00000021243	539.36	-0.000946301	0.0961245	-0.00984454	0.992145	0.999537	Fcf1
ENSMUSG00000021242	11709.1	0.0186542	0.0817307	0.22824	0.81946	0.999537	Npc2
ENSMUSG00000021245	656.439	-0.123741	0.09644	-1.28309	0.199462	0.999537	Mlh3
ENSMUSG00000021244	2444.52	-0.0203314	0.0856702	-0.237322	0.812407	0.999537	Ylpm1
ENSMUSG00000029072	75.6425	0.109052	0.0790061	1.3803	0.167494	0.999537	Tas1r3
ENSMUSG00000029073	534.53	-0.00547987	0.0962508	-0.0569333	0.954598	0.999537	Cptp
ENSMUSG00000029070	1043.62	0.0696844	0.0955023	0.729662	0.465597	0.999537	Mxra8
ENSMUSG00000029071	3114.19	0.125592	0.0912833	1.37585	0.168869	0.999537	Dvl1
ENSMUSG00000029076	7887.06	0.0217164	0.0799645	0.271575	0.785949	0.999537	Sdf4
ENSMUSG00000029075	843.535	0.0698909	0.0952121	0.734055	0.462915	0.999537	Tnfrsf4
ENSMUSG00000073073	6.52572	0.00639705	0.0254412	0.251444	0.801471	0.999537	Gm8098
ENSMUSG00000063972	113.894	-0.0723104	0.087557	-0.825867	0.40888	0.999537	Nr6a1
ENSMUSG00000073077	6.90215	0.00936246	0.0308666	0.30332	0.761646	0.999537	Gm7173
ENSMUSG00000022579	467.117	0.0272239	0.0967976	0.281246	0.778522	0.999537	Gpihbp1
ENSMUSG00000022577	46.8276	0.0540693	0.0672924	0.803498	0.421687	0.999537	Ly6h
ENSMUSG00000022574	267.293	0.0351965	0.0967859	0.363653	0.716117	0.999537	Naprt
ENSMUSG00000022575	3741.5	0.103974	0.0933058	1.11433	0.265138	0.999537	Gsdmd
ENSMUSG00000022570	974.632	0.0273453	0.0919795	0.297298	0.766239	0.999537	Tsta3
ENSMUSG00000022571	602.021	0.0288304	0.0961292	0.299913	0.764244	0.999537	Pycrl
ENSMUSG00000105406	8.06055	-0.00350882	0.0330994	-0.106009	0.915576	0.999537	RP23-4P1.1
ENSMUSG00000012520	6.35306	0.0109749	0.0295737	0.371105	0.71056	0.999537	Phox2b
ENSMUSG00000062006	6142.33	-0.0275973	0.0939198	-0.29384	0.768881	0.999537	Rpl34
ENSMUSG00000062007	716.03	0.023944	0.0947435	0.252724	0.800481	0.999537	Hsh2d
ENSMUSG00000005986	363.685	0.00644106	0.0971355	0.06631	0.947131	0.999537	Ankrd13d
ENSMUSG00000035623	2075.75	-0.0856289	0.086717	-0.987453	0.323421	0.999537	Rsf1
ENSMUSG00000035620	741.598	0.0268001	0.0939848	0.285153	0.775527	0.999537	Ric8b
ENSMUSG00000035621	3264.54	0.0687722	0.0866903	0.793309	0.427598	0.999537	Midn
ENSMUSG00000042167	615.577	-0.123259	0.0954647	-1.29115	0.196652	0.999537	Papd4
ENSMUSG00000042165	637.248	0.00196022	0.0954011	0.0205471	0.983607	0.999537	Gm9774
ENSMUSG00000020592	415.968	0.00901734	0.0972291	0.0927432	0.926108	0.999537	Sdc1
ENSMUSG00000020593	2580.89	0.152125	0.0959949	1.58472	0.11303	0.999537	Lpin1
ENSMUSG00000020590	1892.8	-0.052507	0.0869567	-0.60383	0.545957	0.999537	Snx13
ENSMUSG00000035629	3737.65	-0.0682492	0.0828223	-0.824044	0.409915	0.999537	1700021K19Rik
ENSMUSG00000020620	205.526	0.197465	0.0910004	2.16993	0.0300119	0.999537	Abca8b
ENSMUSG00000020621	538.197	0.0517884	0.0964536	0.536926	0.591319	0.999537	Rdh14
ENSMUSG00000020623	323.576	-0.051203	0.0965346	-0.530411	0.595827	0.999537	Map2k6
ENSMUSG00000020627	298.271	0.00138286	0.0967679	0.0142905	0.988598	0.999537	Klhl29
ENSMUSG00000028035	822.415	0.0520886	0.0947419	0.549795	0.58246	0.999537	Dnajb4
ENSMUSG00000028034	7740.72	0.115301	0.0851545	1.35402	0.175731	0.999537	Fubp1
ENSMUSG00000028037	451.198	0.0122789	0.0972491	0.126262	0.899524	0.999537	Ifi44
ENSMUSG00000028036	43.9785	-0.0387663	0.0622504	-0.622748	0.53345	0.999537	Ptgfr
ENSMUSG00000028031	87.8986	-0.0197946	0.0812846	-0.243522	0.807601	0.999537	Dkk2
ENSMUSG00000028030	700.376	-0.129366	0.0944087	-1.37027	0.170602	0.999537	Tbck
ENSMUSG00000028033	207.853	-0.0406778	0.095122	-0.427639	0.668914	0.999537	Kcnq5
ENSMUSG00000028032	1006.39	0.0713912	0.0939124	0.760189	0.447142	0.999537	Papss1
ENSMUSG00000013698	4487.4	-0.00147011	0.0831664	-0.0176767	0.985897	0.999537	Pea15a
ENSMUSG00000071893	8.09144	0.00813482	0.0331635	0.245294	0.806229	0.999537	Vmn1r4
ENSMUSG00000087088	61.1561	0.0290543	0.0749906	0.387439	0.698431	0.999537	Gm16638
ENSMUSG00000018449	796.822	0.12147	0.0965766	1.25776	0.20848	0.999537	Rpain
ENSMUSG00000018442	1899.59	0.028143	0.0920892	0.305606	0.759905	0.999537	Derl2
ENSMUSG00000018446	2223.56	-0.0253836	0.086831	-0.292334	0.770031	0.999537	C1qbp
ENSMUSG00000032397	861.283	-0.17657	0.0953627	-1.85156	0.0640884	0.999537	Tipin
ENSMUSG00000032396	875.813	0.00481689	0.0933459	0.0516026	0.958845	0.999537	Dis3l
ENSMUSG00000032394	9.61598	0.0556786	0.034565	1.61083	0.107216	0.999537	Igdcc3
ENSMUSG00000032393	4290.3	-0.0256268	0.0834041	-0.307261	0.758645	0.999537	Dpp8
ENSMUSG00000032392	333.331	-0.0212289	0.0970738	-0.218688	0.826893	0.999537	Parp16
ENSMUSG00000052369	684.808	0.0224187	0.0950296	0.235912	0.813501	0.999537	Tmem106c
ENSMUSG00000032399	36276.9	-0.0508683	0.0803956	-0.632725	0.526913	0.999537	Rpl4
ENSMUSG00000032398	993.397	0.0156158	0.0931135	0.167707	0.866814	0.999537	Snapc5
ENSMUSG00000037913	395.781	-0.125452	0.0971921	-1.29077	0.196784	0.999537	Tmem156
ENSMUSG00000037916	2534.39	0.0616639	0.0859524	0.717419	0.473116	0.999537	Ndufv1
ENSMUSG00000048911	310.444	0.0698801	0.0968782	0.72132	0.470713	0.999537	Rnf24
ENSMUSG00000048915	139.579	-0.00542324	0.0905642	-0.0598828	0.952249	0.999537	Efna5
ENSMUSG00000048916	603.884	0.0146144	0.0968571	0.150886	0.880065	0.999537	Gm5540
ENSMUSG00000100865	1817.17	0.0134202	0.0923322	0.145347	0.884437	0.999537	Gm9320
ENSMUSG00000071234	55.8937	-0.100255	0.0695389	-1.44171	0.149385	0.999537	Syndig1l
ENSMUSG00000024334	2685.67	-0.102593	0.0873061	-1.17509	0.239958	0.999537	H2-Oa
ENSMUSG00000079427	189.96	-0.0843703	0.0943266	-0.894449	0.371082	0.999537	Mthfsl
ENSMUSG00000033114	382.986	-0.0793475	0.0971908	-0.81641	0.414266	0.999537	Slc35d2
ENSMUSG00000024331	407.416	-0.153508	0.0963782	-1.59276	0.111213	0.999537	Dsc2
ENSMUSG00000033111	892.699	-0.0800473	0.0933436	-0.857555	0.391138	0.999537	3830406C13Rik
ENSMUSG00000005268	149.855	-0.0417974	0.0799727	-0.522646	0.601221	0.999537	Prlr
ENSMUSG00000005262	1948.96	0.00678338	0.0890149	0.076205	0.939256	0.999537	Ufd1l
ENSMUSG00000024620	1350.18	-0.0957659	0.0951222	-1.00677	0.314047	0.999537	Pdgfrb
ENSMUSG00000024621	13652	0.0532866	0.0849666	0.627148	0.530562	0.999537	Csf1r
ENSMUSG00000024622	1071.18	0.0631985	0.0937939	0.673802	0.500437	0.999537	Hmgxb3
ENSMUSG00000026667	5580.03	-0.122135	0.0828282	-1.47456	0.140331	0.999537	Uhmk1
ENSMUSG00000026664	1748.75	-0.0801482	0.0876255	-0.914668	0.360366	0.999537	Phyh
ENSMUSG00000026662	1351.2	-0.0425557	0.0909571	-0.467866	0.639881	0.999537	Sephs1
ENSMUSG00000026663	2105.71	-0.0156642	0.0914277	-0.171328	0.863966	0.999537	Atf6
ENSMUSG00000026669	315.008	-0.118145	0.0944047	-1.25147	0.210762	0.999537	Mcm10
ENSMUSG00000059058	120.735	0.0137331	0.0879752	0.156102	0.875953	0.999537	Tma7-ps
ENSMUSG00000029638	106.952	0.0873883	0.085327	1.02416	0.305761	0.999537	Glcci1
ENSMUSG00000003955	707.82	0.00772867	0.0957933	0.0806807	0.935696	0.999537	Fam162a
ENSMUSG00000102942	5.85656	0.0262079	0.0246291	1.06411	0.287281	0.999537	Ighv1-33
ENSMUSG00000042985	457.874	-0.0517072	0.0618962	-0.835385	0.403501	0.999537	Upk3b
ENSMUSG00000040859	2034.65	0.05249	0.0866766	0.605585	0.544791	0.999537	Bsdc1
ENSMUSG00000063889	319.042	-0.022299	0.0969948	-0.229899	0.818171	0.999537	Crem
ENSMUSG00000063888	2210.57	-0.0148768	0.09034	-0.164675	0.8692	0.999537	Rpl7l1
ENSMUSG00000040850	2884.7	-0.079975	0.0847975	-0.94313	0.345615	0.999537	Psme4
ENSMUSG00000040852	342.306	0.00550521	0.0971265	0.0566808	0.954799	0.999537	Plekhh2
ENSMUSG00000040855	233.651	-0.1198	0.0957259	-1.25149	0.210754	0.999537	Reps2
ENSMUSG00000040857	817.135	0.109119	0.093899	1.16209	0.245199	0.999537	Erf
ENSMUSG00000040856	34.3053	-0.0217451	0.0586835	-0.370549	0.710974	0.999537	Dlk1
ENSMUSG00000022622	7.28936	-0.0150477	0.0309677	-0.485917	0.627026	0.999537	Acr
ENSMUSG00000091021	52.0943	0.0304714	0.0713327	0.427173	0.669253	0.999537	Gm17300
ENSMUSG00000029632	3293.99	-0.0183552	0.0889395	-0.206378	0.836496	0.999537	Ndufa4
ENSMUSG00000029633	380.875	0.0234694	0.0972463	0.241339	0.809292	0.999537	Gm5578
ENSMUSG00000081739	111.871	0.0704434	0.0871026	0.80874	0.418665	0.999537	Mdm4-ps
ENSMUSG00000081732	353.567	-0.0515663	0.0972536	-0.530225	0.595956	0.999537	Gm15495
ENSMUSG00000026082	867.573	-0.0262928	0.0928718	-0.283109	0.777093	0.999537	Rev1
[truncated: 44,604 more rows]
